# Supplementary material for: The link between the atherogenic index of plasma and the risk of hypertension: Analysis from NHANES 2017–2020
Source: PLoS One. 2025 Jan 27;20(1):e0317116. doi: 10.1371/journal.pone.0317116 (PMC11771876; doi:10.1371/journal.pone.0317116)
Supplement: S1 File — (XLSX) [file pone.0317116.s002.xlsx]

## Sheet: Sheet1
序列	HDL-C	尿白蛋白肌酐比值 （mg/g）	WBC	淋巴细胞计数（1000 个细胞/uL）	单核细胞计数（1000 个细胞/uL）	中性粒细胞计数（1000 个细胞/uL）	红细胞计数（百万细胞/uL）	HB	血小板计数 （1000 个细胞/uL）	Gender	Age	Race	Education	婚姻状况	SBP	DBP	HBA1C	LDL-C	TC	Drink	HTN	Hypercholesterolemia	BMI	ALT	AST	Scr	FBG	TG	TG/HDL-C	AIP	UA	DM	Smoke	HF	CAD
2	0.85	7.5	5.5	1.8	0.5	3	4.54	15.3	254	Male	49	Non-Hispanic White	2	3	102	65	5.6	2.508	3.8	Yes	0	1	29.7	8	14	68.95	5.27	1.14	1.34118	1	297.4	No	Yes	No	No
3	1.09	4.05	6.2	2	0.4	3.6	5.16	15.9	188	Male	36	Non-Hispanic White	4	3	116	68	5.1	2.81	4.24	Yes	0	2	21.9	35	27	81.33	4.94	2.01	1.84404	1	309.3	No	Yes	No	No
4	0.75	10.67	3.7	0.6	0.5	2.5	4.47	13.9	173	Male	68	Other Race	4	3	138	70	5.7	1.267	2.72	Yes	1	1	30.2	19	20	65.42	8.49	1.705	2.27333	1	303.3	Yes	No	No	No
5	1.11	8.33	4	0.9	0.3	2.6	4.16	12.9	154	Male	76	Non-Hispanic White	5	1	141	77	5.5	4.241	6.03	Yes	1	1	26.6	17	19	77.79	5.11	1.705	1.53604	1	410.4	No	Yes	No	No
6	1.03	8.24	9.4	3.5	1	4.7	5.33	14.2	289	Female	68	Non-Hispanic Black	5	2	126	62	8.4	2.715	4.27	Yes	1	2	28.1	19	18	61	5.27	1.31	1.27184	1	249.8	Yes	No	No	No
7	1.32	6.28	10.3	2.7	0.6	6.6	4.21	13.4	349	Female	42	Non-Hispanic Asian	5	1	107	76	4.9	2.81	5.92	No	1	2	31.3	11	25	64.53	5	1.49	1.12879	1	249.8	No	No	No	No
9	0.85	12.63	9.8	2.2	0.9	6.3	5.17	15	280	Male	44	Non-Hispanic White	3	3	126	83	5.3	2.81	4.89	Yes	0	2	30.1	19	21	93.7	4.66	2.518	2.96235	1	612.6	No	No	No	No
10	2.07	26	10.5	3.2	1.2	5.9	4.94	15	355	Female	54	Mexican American	1	1	158	96	5.3	2.81	6.05	No	0	2	24.9	14	21	70.72	5.05	2.202	1.06377	1	321.2	No	No	No	No
12	1.03	48.34	6.5	2.7	0.6	3.1	4.07	12.7	166	Male	68	Non-Hispanic White	1	1	94	51	8.7	2.81	4.09	Yes	1	1	34.2	22	31	125.53	12.32	2.608	2.53204	1	339	Yes	No	No	No
14	1.03	5	7.4	2.8	0.7	3.3	4.53	14.8	235	Male	47	Non-Hispanic Asian	1	1	115	71	5.3	2.405	4.16	Yes	0	2	24.6	14	22	62.76	5.22	1.66	1.61165	1	339	No	Yes	No	No
23	1.5	10.3	5.7	1.9	0.4	3.2	5.17	14.3	151	Female	58	Mexican American	5	1	115	73	5.6	2.922	5.25	Yes	0	1	23.7	48	27	72.49	5.11	1.987	1.32467	1	255.8	No	No	No	No
28	1.34	4.57	7.7	2.6	0.9	4	5.3	14.9	181	Female	55	Non-Hispanic Black	3	3	102	70	6.3	2.819	4.73	Yes	1	2	39.6	32	32	74.26	5.16	1.479	1.10373	1	350.9	No	Yes	No	No
29	0.98	1.9	5.7	2	0.4	3.2	5.15	13.9	259	Male	35	Mexican American	5	1	162	101	5.5	2.81	6.18	Yes	0	2	33.5	40	17	65.42	5.11	3.681	3.75612	1	452	No	No	No	No
30	1.45	2.76	6.4	3.7	0.5	2	4.68	13.6	235	Female	48	Non-Hispanic Black	4	2	104	71	5.5	2.81	6.05	Yes	0	2	38.5	18	16	77.79	5.22	1.344	0.926897	1	410.4	No	Yes	No	No
31	1.24	54.03	6.5	1.6	0.5	4	5.54	16.7	281	Male	44	Other Race	4	1	163	111	5.8	3.077	5.35	Yes	0	2	46.2	70	44	76.91	5.88	2.585	2.08468	1	487.7	No	No	No	No
37	0.96	6.17	6.8	1.6	0.6	4.4	4.5	13.8	274	Male	80	Non-Hispanic White	3	2	124	70	5.7	2.948	4.68	Yes	1	1	28.3	15	20	96.36	5.16	1.795	1.86979	1	356.9	No	Yes	No	No
38	1.55	2.41	4.9	1.3	0.4	3	4.97	14.5	187	Male	62	Non-Hispanic Asian	5	1	123	73	5.8	3.439	5.87	Yes	1	1	29.3	25	24	92.82	5.27	2.021	1.30387	1	350.9	No	No	No	No
41	0.72	14.9	10.1	2.6	1.1	6.1	4.76	15	369	Male	41	Non-Hispanic White	3	2	126	81	5.4	2.974	4.4	Yes	0	2	29.4	32	22	72.49	5.38	1.637	2.27361	1	327.1	No	Yes	No	No
42	1.09	5.92	8.9	2.1	0.8	5.9	5.66	16.5	250	Male	36	Non-Hispanic White	5	3	131	85	5.3	2.767	4.63	Yes	1	1	29.9	42	24	77.79	4.55	1.806	1.65688	1	356.9	No	No	No	No
43	1.27	13.28	5.9	2.1	0.3	3.3	4.7	14.2	120	Female	70	Mexican American	3	1	130	67	6.5	2.638	4.42	Yes	1	1	35.8	20	20	45.08	6.49	1.242	0.977953	1	220.1	Yes	No	No	No
45	0.98	42.86	10.1	2.3	0.6	6.9	4.19	11.3	340	Female	44	Non-Hispanic Black	5	1	132	87	10	2.81	4.78	Yes	1	1	38.2	9	10	67.18	19.6	3.714	3.7898	1	243.9	Yes	No	Yes	No
47	0.98	582.76	8.6	1.4	0.5	6.4	3.5	11.1	457	Male	76	Non-Hispanic Black	4	2	190	82	6.9	2.81	4.37	Yes	1	1	21.5	15	18	132.6	6.49	1.614	1.64694	1	392.6	Yes	Yes	Yes	No
48	1.22	4.78	5	2.1	0.5	2.3	4.1	11.9	205	Female	29	Non-Hispanic Black	4	3	117	71	6	3	4.65	Yes	0	2	31.7	10	17	62.76	5	1.197	0.981148	1	249.8	No	No	No	No
50	1.27	8.1	5.8	1.8	0.5	3.2	4.44	14.6	248	Female	47	Non-Hispanic White	3	1	113	77	5.6	2.81	5.77	Yes	1	2	49	26	24	62.76	4.72	3.714	2.92441	1	327.1	No	Yes	No	No
51	0.91	4.35	5.8	1.5	0.6	3.6	5.17	14.4	147	Male	30	Other Race	5	1	123	87	5.9	3.646	5.17	Yes	1	1	27.1	9	12	89.28	4.66	1.479	1.62527	1	404.5	No	No	No	No
54	0.8	194.96	7.6	2.6	0.5	4.3	5.13	14.8	173	Male	51	Non-Hispanic Black	3	1	150	114	6	2.81	4.71	Yes	1	2	40	18	19	223.65	5.05	2.484	3.105	1	719.7	No	Yes	No	No
56	1.32	66.95	8	2.6	0.5	4.4	4.82	14.1	443	Female	59	Non-Hispanic Asian	4	1	131	78	6.1	2.81	5.92	Yes	1	2	28.7	45	28	47.74	6.05	2.089	1.58258	1	261.7	No	No	No	No
57	1.11	11.53	10.4	2.2	0.6	7.2	4.39	11.8	326	Female	62	Mexican American	3	1	101	73	5.9	2.81	4.63	Yes	1	2	36.4	34	26	104.31	4.55	1.84	1.65766	1	517.5	No	No	No	No
58	1.11	8.62	7.5	3.4	0.5	3.4	4.38	13.1	267	Female	61	Non-Hispanic Black	5	1	142	80	7	4.37	6.26	Yes	1	1	42.8	36	27	80.44	6.88	1.919	1.72883	1	422.3	No	No	No	No
59	1.34	8.59	6.5	2.9	0.5	2.8	4.62	13.7	182	Female	61	Non-Hispanic Asian	5	1	128	84	5.9	2.405	4.29	Yes	1	1	27.9	20	19	55.69	5.44	1.344	1.00299	1	267.7	No	No	No	No
64	0.88	58.4	10	1.8	0.9	6.9	4.75	15.6	250	Male	80	Non-Hispanic Asian	5	1	148	76	5.1	2.81	4.81	Yes	1	2	25.5	34	31	101.66	5	4.855	5.51705	1	440.2	No	Yes	No	No
71	0.67	4.59	9.3	2.5	0.6	5.9	4.69	13.9	289	Male	40	Non-Hispanic White	4	1	128	84	5.6	2.81	5.92	Yes	1	2	25.9	26	20	92.82	5.22	3.376	5.03881	1	410.4	No	Yes	No	No
73	1.01	18.83	11	3.2	0.8	6.6	5.16	15.7	373	Male	32	Non-Hispanic Asian	4	3	107	77	4.7	2.81	6.28	Yes	0	2	43.3	34	21	89.28	5.05	4.426	4.38218	1	535.3	No	No	No	No
74	1.19	20.27	9.9	3	0.5	6	6.51	13.7	243	Male	30	Non-Hispanic Asian	3	3	106	69	5.4	3.439	5.2	Yes	0	2	31.8	20	18	68.07	4.77	1.434	1.20504	1	350.9	No	No	No	No
75	1.16	4.88	9.1	2.1	0.5	6.3	4.6	14.5	226	Female	52	Mexican American	2	1	105	67	5.3	2.715	4.45	Yes	0	1	31.3	31	23	70.72	5.22	1.366	1.17759	1	339	No	No	No	No
79	1.24	4.4	9.3	3.6	0.5	4.9	4.57	14.1	239	Female	22	Non-Hispanic White	3	1	111	64	5.1	2.948	4.84	Yes	0	2	24.8	13	15	83.98	4.5	1.513	1.22016	1	285.5	No	Yes	No	No
81	1.01	11.2	6.3	2.2	0.5	2.9	5.27	15.8	287	Male	42	Mexican American	5	1	127	81	5.5	2.172	4.01	Yes	0	2	31.9	88	37	64.53	5.22	1.897	1.87822	1	368.8	No	No	No	No
82	0.91	7.07	8.1	2.5	0.4	5.1	4.83	13.1	343	Female	27	Non-Hispanic White	3	3	89	64	4.9	2.81	4.58	Yes	0	2	53.7	15	13	61.88	4.44	2.552	2.8044	1	309.3	No	Yes	No	No
85	1.55	25.97	6.9	1.8	0.9	4.1	4.45	13.8	229	Female	58	Non-Hispanic Asian	2	2	122	85	5.6	2.87	5.4	Yes	0	2	25.7	8	17	62.76	5.05	2.269	1.46387	1	309.3	No	No	No	No
87	1.19	6.9	12.9	4.3	0.8	7.4	4.87	13.1	387	Female	44	Other Race	4	1	100	69	6.2	2.81	6.26	Yes	0	2	53.2	32	24	47.74	5.55	6.424	5.39832	1	297.4	No	Yes	No	No
92	1.22	3.02	5.8	1.3	0.5	3.5	5.3	16.5	167	Male	44	Other Hispanic	1	2	120	82	5.5	3.233	5.77	Yes	0	2	29.4	30	20	68.07	5.88	3.071	2.51721	1	362.8	No	No	No	No
95	0.83	4.65	4.8	2.3	0.7	1.5	4.96	13.7	231	Male	69	Non-Hispanic Black	3	1	149	73	8.5	2.25	3.62	Yes	0	1	38.4	66	27	107.85	10.88	1.276	1.53735	1	291.5	Yes	Yes	No	No
97	1.06	7.37	5.9	2.6	0.6	2.5	5.23	16.4	248	Male	61	Other Hispanic	4	2	114	72	6	2.81	7.19	Yes	1	1	29.4	43	31	68.07	6	2.043	1.92736	1	475.8	No	Yes	Yes	No
99	1.03	6.85	5.6	1.5	0.6	3.3	5.16	15.7	180	Male	65	Non-Hispanic White	2	2	154	90	7.2	2.896	5.25	Yes	0	1	23.6	50	50	79.56	10.38	3.116	3.02524	1	267.7	Yes	Yes	No	No
103	1.06	4.29	10.3	3.8	0.5	5.6	4.91	14.6	325	Female	41	Non-Hispanic White	3	1	104	75	7	1.81	3.59	Yes	0	1	40.2	18	18	91.94	6	1.818	1.71509	1	261.7	Yes	Yes	No	No
106	1.24	8	9.8	3	0.6	5.7	4.85	15.5	305	Female	78	Non-Hispanic White	2	2	114	75	5.1	2.81	5.92	Yes	0	2	23	9	16	56.58	6.49	3.342	2.69516	1	232	No	Yes	No	No
107	1.03	11.07	6.5	1.9	0.6	3.7	4.28	12.9	303	Male	62	Other Hispanic	2	1	151	89	5.9	2.81	3.88	Yes	0	1	24.6	17	17	81.33	6.27	1.377	1.33689	1	368.8	No	Yes	No	Yes
108	0.75	2.19	7.2	2.3	0.5	4.2	4.98	14.9	198	Male	30	Other Hispanic	3	1	124	85	5.3	2.81	5.4	Yes	0	1	44.6	49	29	74.26	5.27	4.572	6.096	1	487.7	No	No	No	No
109	1.01	10.17	10	1.9	0.6	7.4	4.92	15.7	224	Male	56	Other Hispanic	4	1	148	89	5.3	2.81	4.81	Yes	1	2	34.7	17	18	105.2	7.22	2.597	2.57129	1	475.8	No	No	No	No
112	0.88	24.97	5.7	1.8	0.6	3.1	4.51	12.6	185	Female	45	Mexican American	3	1	116	79	6	3	4.91	Yes	0	1	35.6	55	36	47.74	6.99	2.45	2.78409	1	202.2	No	Yes	No	No
113	1.14	10.11	74.2	65.9	1.6	6.2	4.5	13.7	131	Male	80	Non-Hispanic White	5	2	102	43	6.3	2.81	3.67	Yes	1	1	23	14	35	102.54	6.16	1.106	0.970175	1	345	No	Yes	No	Yes
114	1.24	5.17	9.6	3	0.6	5.7	4.56	13.8	253	Female	72	Non-Hispanic Black	4	2	140	83	5.3	2.819	4.6	Yes	1	2	30.9	13	13	68.95	5	1.344	1.08387	1	345	No	Yes	No	No
115	1.4	9.23	10.5	2.9	0.4	7	4.7	12.8	319	Female	36	Non-Hispanic Asian	5	1	100	65	5.8	2.81	4.42	No	0	2	28.6	21	17	60.11	4.27	2.732	1.95143	1	309.3	No	No	No	No
116	1.81	4	6.7	2.2	0.5	3.8	3.68	12.6	195	Female	44	Non-Hispanic White	4	1	136	79	5	2.81	4.01	Yes	1	2	27	10	11	74.26	4.5	1.716	0.948066	1	279.6	No	No	No	No
118	1.6	4.21	9.5	2.7	0.6	6.1	5.3	14	319	Male	24	Non-Hispanic Black	3	3	112	63	5.4	2.81	6.18	No	0	2	19.6	11	18	72.49	4.39	1.682	1.05125	1	309.3	No	No	No	No
120	1.01	16.63	9.3	3.1	0.4	5.6	5.15	14.1	295	Female	28	Non-Hispanic White	5	3	104	69	7.9	2.81	5.61	Yes	0	2	43.3	41	21	58.34	7.6	2.089	2.06832	1	291.5	No	Yes	No	No
121	1.89	4.59	5	1.9	0.4	2.5	4.82	13.5	234	Female	60	Other Race	4	2	98	69	5.6	2.81	5.97	Yes	0	1	32.5	20	18	83.98	4.55	2.935	1.55291	1	303.3	No	Yes	No	No
124	1.16	52.85	12.6	1.4	0.7	10.2	5.21	15.2	309	Male	52	Non-Hispanic Black	3	3	138	83	6.4	2.81	4.47	Yes	1	1	42.7	26	21	105.2	8.94	2.823	2.43362	1	356.9	No	No	No	No
127	1.37	7.88	6.9	2.3	0.5	4	4.93	15.4	223	Male	49	Non-Hispanic White	2	2	119	88	5.5	2.81	6.93	Yes	1	2	25.4	50	41	48.62	5.38	3.195	2.33212	1	458	No	Yes	Yes	Yes
128	1.4	6.49	5.9	1.9	0.5	3.3	4.79	14.6	162	Male	40	Other Race	5	1	130	79	6	2.81	5.61	Yes	0	2	27.8	18	18	57.46	5.83	2.36	1.68571	1	214.1	No	Yes	No	No
131	1.09	7.62	6.4	2.4	0.4	3.4	4.84	14.1	358	Male	41	Other Hispanic	5	1	128	89	6.5	3.388	4.94	Yes	1	1	36.3	22	15	73.37	5.94	1.152	1.05688	1	356.9	No	No	No	No
132	0.83	105.57	9.2	4.5	0.7	3.8	5.48	15.3	239	Male	61	Other Race	4	1	162	87	9.3	2.81	4.14	Yes	1	1	31.9	38	21	60.11	10.99	4.945	5.95783	1	249.8	Yes	No	No	No
134	1.53	14.56	5.6	2.1	0.4	2.9	3.79	12.2	137	Female	60	Mexican American	4	1	138	84	5.4	2.379	4.55	Yes	0	1	37.3	37	56	53.04	5.5	1.569	1.02549	1	356.9	No	No	No	No
135	1.19	9.58	5.3	1.7	0.3	3.2	4.77	14.5	208	Female	63	Non-Hispanic Asian	5	1	107	70	8.2	2.793	4.63	No	1	1	32.8	24	19	62.76	9.33	1.648	1.38487	1	315.2	Yes	No	No	Yes
140	1.01	7.29	7.3	1.5	0.5	5.2	5.35	15	189	Male	54	Non-Hispanic White	3	2	142	96	5.7	2.81	4.68	Yes	0	2	55	20	19	78.68	5.27	2.416	2.39208	1	446.1	No	No	No	No
141	1.16	7.78	5.9	3	0.5	2.2	4.79	12	225	Female	54	Non-Hispanic Black	3	1	118	81	6.6	4.81	6.7	Yes	1	1	31.1	24	20	76.02	5.77	1.671	1.44052	1	392.6	No	No	No	No
142	1.16	5.37	7.6	2.5	0.7	4.1	5.3	17.1	261	Male	30	Non-Hispanic White	4	2	110	84	5.1	3.155	6.28	Yes	0	2	34.7	36	23	98.12	5.5	4.584	3.95172	1	386.6	No	No	No	No
144	1.24	18.8	8	3.9	0.5	3.4	5.35	12.2	272	Female	53	Other Hispanic	2	2	130	69	5.8	2.81	4.65	Yes	1	2	28.1	17	15	45.08	4.77	4.132	3.33226	1	285.5	No	Yes	No	No
145	1.06	7.33	8	2.4	0.6	4.8	4.67	14.1	222	Male	27	Mexican American	2	3	117	83	5.3	3.077	4.65	Yes	0	2	23.7	22	20	76.02	4.88	1.152	1.08679	1	404.5	No	Yes	No	No
147	1.09	7.91	9.8	3.8	0.8	4.7	5.11	16.2	224	Male	30	Mexican American	3	3	120	76	5.3	2.043	3.85	Yes	0	2	34.5	20	20	108.73	4.94	1.75	1.6055	1	315.2	No	Yes	No	No
148	1.4	1386.78	9.5	2	1	5.9	4.66	13.5	323	Female	38	Non-Hispanic White	4	1	114	86	5.6	2.81	5.77	Yes	0	2	32.9	45	52	80.44	5.16	2.54	1.81429	1	374.7	No	No	No	No
149	1.06	4.43	5.3	1.8	0.3	3	4.65	14.2	252	Female	57	Non-Hispanic White	5	1	126	80	5.4	3.129	5.04	Yes	1	1	25.4	29	18	72.49	5.61	2.055	1.93868	1	273.6	No	No	No	No
151	1.29	5	10	2.9	0.7	6	4.91	15.7	259	Female	61	Non-Hispanic White	4	2	98	70	5.1	2.81	6.9	Yes	1	1	48.6	36	24	101.66	5.38	2.743	2.12636	1	440.2	No	Yes	Yes	No
152	1.58	10.74	7.7	3.3	0.5	3.8	4.5	13.5	210	Female	59	Non-Hispanic Asian	4	1	152	86	5.8	2.81	6.03	Yes	0	1	26.9	24	25	81.33	5.27	2.021	1.27911	1	345	No	No	No	No
158	1.34	5.81	8.3	1.7	0.7	5.7	4.67	15.6	209	Male	40	Mexican American	3	1	126	80	5.8	2.81	5.51	Yes	0	2	26.2	81	50	68.07	4.77	2.055	1.53358	1	398.5	No	No	No	No
160	0.93	4.5	8.1	1.3	0.4	6.2	4.91	14.7	236	Male	60	Non-Hispanic White	3	1	135	69	5.4	2.81	4.84	Yes	0	2	43	16	14	45.08	5.11	1.163	1.25054	1	291.5	No	No	No	No
161	0.62	5.41	6.6	1.7	0.6	4.1	5.27	15.4	191	Male	34	Mexican American	5	1	110	65	5.7	3.698	6.36	Yes	0	2	35.7	64	33	71.6	5.61	4.776	7.70323	1	356.9	No	No	No	No
162	0.91	14.6	11.8	1.2	0.9	9.7	3.76	12.4	220	Female	80	Non-Hispanic White	2	1	138	69	5.9	2.146	3.78	No	1	1	27.6	28	33	69.84	6.99	1.829	2.00989	1	220.1	No	No	No	No
164	0.96	8.88	8.8	1.6	0.5	6.6	4.96	14.8	262	Male	30	Non-Hispanic Black	4	3	112	96	13.5	4.267	5.84	Yes	0	2	61.9	59	29	66.3	14.21	1.524	1.5875	1	428.3	Yes	Yes	No	No
165	0.98	3.75	6.4	2.7	0.4	2.9	4.69	14.3	212	Male	60	Other Hispanic	5	1	129	75	5.2	2.81	5.43	Yes	0	2	27.7	10	16	74.26	4.88	2.619	2.67245	1	255.8	No	Yes	No	No
167	0.13	10.83	6.3	1.3	1	3.9	4.21	12.7	250	Female	76	Non-Hispanic White	3	1	128	73	6.2	2.81	2.95	Yes	1	1	38.7	11	15	71.6	6.33	2.597	19.9769	1	279.6	Yes	No	No	No
168	0.93	5.13	8	2.3	0.7	4.7	4.99	14.8	190	Male	65	Other Hispanic	5	1	137	74	5.8	2.81	4.5	Yes	1	2	27.4	27	22	70.72	5.33	3.082	3.31398	1	220.1	No	No	No	No
170	0.7	114.17	9.6	3.5	0.8	5	4.74	13.9	219	Male	52	Non-Hispanic White	3	1	117	70	6.7	2.81	6.47	Yes	1	1	34.9	48	34	74.26	6.05	8.298	11.8543	1	297.4	No	Yes	No	No
173	1.16	8.71	6.5	2.5	0.5	3.4	5.03	15.9	172	Male	45	Mexican American	5	1	132	94	5.8	2.81	6.62	Yes	1	2	34.6	51	33	67.18	5.83	2.077	1.79052	1	410.4	No	No	No	No
174	1.16	5.74	9.2	3.6	0.6	4.8	4.5	13.8	220	Female	29	Mexican American	4	1	111	75	5.3	2.81	4.24	Yes	0	1	30	13	15	73.37	4.39	2.506	2.16034	1	243.9	No	No	No	No
175	1.16	11.86	6.1	1.4	0.4	4.1	5.34	17.2	131	Male	71	Non-Hispanic White	3	2	119	84	4.4	2.198	3.93	Yes	1	1	27.4	36	35	70.72	5.55	1.456	1.25517	1	416.4	No	Yes	No	No
176	1.27	7.23	7.7	3.2	0.7	3.5	6.14	17.3	159	Male	53	Non-Hispanic Black	4	1	119	82	9.6	2.81	5.48	Yes	0	2	29	24	26	113.15	15.76	2.145	1.68898	1	368.8	Yes	No	No	No
178	1.24	2.59	7.2	2.4	0.4	3.7	5.59	14.3	242	Male	28	Non-Hispanic Asian	5	3	120	63	5.7	4.888	6.67	Yes	0	2	24.7	18	23	116.69	4.94	1.31	1.05645	1	350.9	No	Yes	No	No
180	1.03	6.36	12.2	1.8	0.7	8.8	5.59	14.6	261	Female	48	Non-Hispanic White	5	1	108	83	7.2	2.638	4.14	Yes	0	2	46	14	14	53.04	6.05	1.129	1.09612	1	327.1	Yes	No	No	No
186	1.22	7.56	7.1	2.6	0.5	3.9	4.63	12.1	499	Female	49	Mexican American	3	1	107	68	5.8	2.767	4.6	Yes	0	2	32.8	18	19	60.11	5.94	1.524	1.24918	1	261.7	No	No	No	No
188	1.16	6.34	7.3	2.5	0.8	3.7	4.58	10.7	281	Male	60	Other Hispanic	3	1	128	77	6.1	4.008	5.74	Yes	0	2	29.8	20	22	81.33	5.94	1.445	1.24569	1	440.2	No	No	No	No
190	1.22	6.4	6	2.4	0.5	2.8	4.45	13.9	234	Female	66	Non-Hispanic White	2	2	102	71	5.4	3.569	5.43	Yes	0	2	30.2	23	24	66.3	5.61	1.637	1.3418	1	327.1	No	No	No	No
192	1.27	395.83	6.5	1.4	0.6	4.2	3.71	11.8	155	Female	76	Non-Hispanic White	1	2	146	74	8	1.94	3.98	Yes	0	1	42.1	13	17	110.5	6.22	1.863	1.46693	1	350.9	Yes	Yes	No	No
193	1.42	10	7.3	2.1	0.6	4.2	4.86	12.9	198	Female	36	Non-Hispanic Asian	3	1	128	90	5.8	2.922	5.2	No	1	2	31.8	31	22	49.5	5.66	2.032	1.43099	1	315.2	No	No	No	No
195	1.14	5.22	10.1	2.7	0.9	6.3	5.25	16.5	239	Male	22	Non-Hispanic White	4	3	123	82	4.6	2.896	4.45	Yes	0	2	35.7	31	23	97.24	4.88	1.061	0.930702	1	440.2	No	No	No	No
196	2.12	3.56	6.4	1.8	0.4	4.1	4.39	13.2	243	Female	64	Non-Hispanic White	5	1	109	72	5.5	2.81	7.27	Yes	0	2	37.3	21	14	78.68	3.89	2.145	1.01179	1	333.1	No	Yes	No	No
197	0.85	4	10	2	0.8	6.4	4.69	14.8	161	Male	65	Other Race	1	77	82	46	5.4	2.81	4.94	Yes	1	1	23.1	6	12	113.15	5.38	1.174	1.38118	1	434.2	No	No	No	No
198	0.91	24.91	6.4	1.9	0.6	3.6	4.31	13.6	208	Male	74	Non-Hispanic White	4	2	148	79	7.7	4.551	7.01	Yes	1	1	34	39	31	100.78	8.94	3.703	4.06923	1	481.8	Yes	No	Yes	No
201	0.78	25.65	8.4	2.5	0.6	5.1	5.3	15.4	195	Male	57	Non-Hispanic White	3	1	97	60	11.7	1.112	3.47	Yes	1	1	29.1	22	21	66.3	21.04	3.647	4.67564	1	279.6	Yes	No	No	No
203	0.91	16.69	6.5	1.6	0.7	4	4.36	13.6	163	Male	80	Non-Hispanic White	4	2	161	66	6.6	2.379	3.9	Yes	1	1	33.2	10	13	126.41	7.16	1.434	1.57582	1	380.7	Yes	Yes	No	No
205	1.32	25.52	5.5	2.2	0.4	2.7	4.71	11.5	279	Female	32	Non-Hispanic Black	4	1	131	87	5.1	2.431	4.27	Yes	1	2	43.6	16	14	61	5.44	1.253	0.949242	1	315.2	No	No	No	No
206	0.91	5.9	8.8	2.4	0.5	5.6	4.35	13.3	251	Female	78	Non-Hispanic White	3	2	114	55	6.4	2.81	3.28	Yes	1	2	25.5	15	18	89.28	5.33	3.793	4.16813	1	362.8	No	Yes	No	No
208	1.19	32.36	7.7	2.6	0.4	4.6	4.93	13.8	374	Female	55	Non-Hispanic Asian	5	1	113	72	7.9	2.81	7.55	No	0	1	22.4	77	59	53.04	7.27	5.035	4.23109	1	463.9	Yes	No	No	No
209	1.09	6.31	10.3	3	0.7	6.4	4.61	13.9	297	Female	42	Non-Hispanic White	4	1	106	70	5.3	2.81	4.76	Yes	0	1	27.2	6	10	95.47	4.5	1.75	1.6055	1	249.8	No	Yes	No	No
210	1.73	12.38	7.9	2.3	0.6	4.8	3.79	10.4	360	Female	39	Non-Hispanic Black	2	1	136	87	4.9	1.396	3.85	Yes	0	2	23.4	9	13	52.16	4.61	1.942	1.12254	1	303.3	No	Yes	No	No
211	1.11	8.06	11.8	3.1	0.6	7.9	4.75	14.4	206	Male	43	Non-Hispanic White	3	1	125	79	5.7	2.81	4.76	Yes	0	2	27.9	23	19	83.98	4.88	1.885	1.6982	1	350.9	No	Yes	No	No
213	1.86	4.83	8.1	3.9	0.5	3.4	4.52	14.5	248	Female	74	Non-Hispanic White	2	1	145	80	5.8	2.81	5.17	Yes	0	2	40.2	15	15	61	5.11	1.964	1.05591	1	392.6	No	No	No	No
215	1.16	2.33	6.9	1.6	0.3	4.9	4.68	13.9	231	Female	70	Other Race	5	1	146	90	5.1	2.81	4.24	Yes	1	2	32	15	19	144.98	4.22	1.219	1.05086	1	469.9	No	No	No	No
216	0.96	4.7	7.2	1.5	0.6	4.9	5.02	15.5	207	Male	52	Other Race	1	1	119	77	5.8	2.405	3.78	Yes	0	2	25	28	26	64.53	4.77	1.061	1.10521	1	362.8	No	Yes	No	No
217	1.16	3.05	7.8	2.6	0.7	4.3	5.06	15.5	257	Male	25	Non-Hispanic White	4	3	141	84	5.4	2.81	4.81	Yes	0	1	25.9	20	15	76.91	5.22	1.829	1.57672	1	362.8	No	No	No	No
218	1.06	3.97	8.3	2.3	0.7	5.1	5.35	15.7	305	Male	30	Non-Hispanic White	5	3	113	77	5.1	2.81	3.93	No	0	1	33.5	23	23	87.52	4.77	1.558	1.46981	1	339	No	No	No	No
221	1.42	12.79	7.4	2.3	0.7	4.2	5.5	17.5	207	Male	63	Mexican American	2	1	133	80	5.5	4.836	6.96	Yes	0	2	23.2	18	16	83.1	5.27	1.705	1.2007	1	374.7	No	No	No	No
225	0.88	5.87	3.5	2.1	0.3	1	4.7	13.7	210	Male	75	Non-Hispanic Black	3	2	147	85	8.3	2.87	4.32	Yes	1	1	29.8	10	14	121.11	10.88	1.423	1.61705	1	356.9	Yes	No	No	No
226	1.14	1052.78	9.2	3.2	0.7	5.1	4.48	14.2	170	Male	80	Non-Hispanic White	5	1	167	67	5.7	2.81	4.76	Yes	1	1	29	24	24	170.61	4	2.066	1.81228	1	428.3	Yes	Yes	No	No
231	1.03	6.33	8.7	2.2	0.7	5.6	4.37	13.1	284	Male	61	Other Hispanic	5	1	112	65	7.5	2.81	4.94	Yes	1	1	31.9	24	17	68.07	6.77	2.789	2.70777	1	220.1	Yes	Yes	No	No
232	1.47	492.75	8.7	2.9	0.6	4.9	4.87	13	481	Female	39	Other Hispanic	2	2	131	99	5.5	2.81	7.09	Yes	1	1	43	20	18	57.46	4.72	2.224	1.51293	1	380.7	No	No	No	No
234	1.09	9.66	6.8	1.8	0.5	4.2	4.8	14	227	Female	56	Non-Hispanic White	3	2	145	102	5.4	3.905	5.66	Yes	0	1	35.7	24	20	53.92	6.05	1.671	1.53303	1	309.3	No	Yes	No	Yes
235	1.42	8.57	6.4	2.6	0.5	3.2	4.61	14.5	229	Female	62	Mexican American	4	1	108	68	5.3	2.81	4.78	Yes	0	1	23.3	15	20	53.04	5	1.321	0.930282	1	214.1	No	No	No	No
238	1.01	11.27	6.7	2	0.5	3.9	4.26	13	286	Female	48	Non-Hispanic White	2	1	129	92	6.3	1.862	3.49	Yes	1	1	43.6	7	14	51.27	6.61	1.569	1.55347	1	232	Yes	Yes	No	No
239	1.47	3.55	7.9	2.8	0.6	4.4	4.54	13.8	348	Female	42	Non-Hispanic White	4	1	112	72	5.3	4.448	6.7	Yes	0	1	28.3	8	18	59.23	5.05	1.852	1.25986	1	321.2	No	No	No	No
241	0.93	450	7.6	1.4	0.6	5.2	3.92	7	245	Male	80	Non-Hispanic White	4	1	184	79	5.6	1.81	3.18	Yes	1	2	31.6	9	15	129.95	5.27	1.095	1.17742	1	434.2	No	No	No	No
244	1.09	1064.29	8.5	3.9	0.3	4.1	3.91	12	287	Female	33	Non-Hispanic White	4	1	105	70	5.1	2.81	4.58	Yes	0	2	26.2	13	17	38.01	4.83	1.456	1.33578	1	315.2	No	No	No	No
245	1.14	4.27	8.2	2.6	0.7	4.7	5.34	15.9	226	Male	32	Other Hispanic	2	3	147	84	5.7	2.81	5.66	Yes	0	2	25.5	29	18	121.11	5.61	2.145	1.88158	1	458	No	Yes	No	No
247	0.93	15.67	7.2	2.4	0.5	4.1	4.74	14.7	214	Female	42	Non-Hispanic White	2	1	117	68	5.4	2.81	5.17	Yes	0	2	37	21	14	68.07	4.33	1.524	1.63871	1	261.7	No	Yes	No	No
250	1.34	3.33	8.6	4	0.7	3.8	4.74	14.7	245	Male	34	Mexican American	3	2	114	67	5.3	2.81	5.66	Yes	0	2	28.6	14	19	99.89	4.44	1.727	1.28881	1	428.3	No	Yes	No	No
253	1.34	50.56	5.7	1.4	0.5	3.5	3.12	10.7	180	Female	76	Other Hispanic	1	2	126	71	5.9	2.508	4.63	No	1	1	36.6	11	19	157.35	7.99	1.964	1.46567	1	368.8	Yes	No	No	No
257	0.98	35.71	7.6	2.7	0.6	4.1	5.19	14.9	159	Male	60	Non-Hispanic Asian	3	1	159	94	5.7	2.81	4.78	No	0	2	28.9	31	30	71.6	5.22	2.01	2.05102	1	374.7	No	No	No	No
260	1.01	8.79	8	2.9	0.5	4.5	4.31	12.8	293	Female	25	Mexican American	4	1	106	67	5.3	2.81	5.72	Yes	0	1	30.5	14	15	54.81	4.72	4.335	4.29208	1	350.9	No	No	No	No
261	1.03	47.76	6.5	1.3	0.9	4.1	4.14	13	243	Female	79	Non-Hispanic White	5	1	132	77	5.9	1.319	2.9	Yes	1	2	33.5	15	20	73.37	5.11	1.276	1.23883	1	386.6	Yes	No	No	No
262	1.24	10.5	10.3	2.3	0.8	7	4.85	14.8	337	Female	35	Mexican American	4	3	115	75	5.7	3.284	5.09	Yes	0	2	26.9	18	15	50.39	5.5	1.389	1.12016	1	297.4	No	No	No	No
263	1.29	20.38	4.1	0.6	0.5	2.9	3.07	11	162	Female	42	Other Hispanic	5	1	133	80	5.6	2.81	4.09	Yes	0	2	29.2	21	17	54.81	4.22	2.077	1.61008	1	208.2	No	No	No	No
265	1.19	12.86	7.6	3.2	0.5	3.5	4.75	15.3	234	Male	31	Non-Hispanic Asian	4	1	112	67	5	1.733	3.72	Yes	0	2	25.6	28	17	57.46	5.55	1.874	1.57479	1	350.9	No	Yes	No	No
266	0.96	47.76	5.5	2.7	0.6	2.1	4.8	15.5	237	Male	46	Non-Hispanic Black	3	1	197	121	5.9	2.81	5.77	Yes	1	2	32.6	15	19	78.68	4.88	2.766	2.88125	1	356.9	No	Yes	No	No
267	0.8	13.53	7.9	2.2	0.4	5.1	5.04	15.4	286	Female	50	Non-Hispanic Asian	1	1	163	105	5.3	2.56	5.04	Yes	1	2	30.7	20	16	68.07	5.66	3.726	4.6575	1	273.6	No	No	No	No
268	1.27	6.08	9.8	3.9	0.9	4.4	4.57	13.3	251	Male	30	Non-Hispanic Asian	4	1	151	95	5.7	2.81	4.63	Yes	1	2	29.8	10	16	68.07	4.77	1.231	0.969291	1	345	No	Yes	No	No
270	0.93	31.92	7.9	2.9	0.5	4.3	5.08	15.2	216	Male	50	Other Hispanic	2	3	180	101	10.6	3.129	5.35	Yes	0	2	34.9	40	20	67.18	19.65	3.048	3.27742	1	130.9	Yes	Yes	No	No
271	0.91	2.14	5.8	2	0.6	3	5.55	15.6	265	Male	29	Non-Hispanic Black	5	1	117	75	4.9	2.81	3.88	Yes	0	1	26.8	24	20	114.92	4.05	1.66	1.82418	1	297.4	No	No	No	No
273	1.14	5.83	6.6	1.7	0.3	4.2	4.36	12.5	358	Female	34	Non-Hispanic White	1	2	113	85	5.1	2.793	4.45	Yes	0	2	59.1	17	18	81.33	4.88	1.355	1.1886	1	416.4	No	No	No	No
276	1.4	5.41	5.2	2	0.5	2.4	4.59	15.1	258	Male	33	Non-Hispanic Asian	1	1	129	85	4.9	2.405	4.68	Yes	0	2	22.1	28	35	64.53	5.11	2.077	1.48357	1	380.7	No	Yes	No	No
277	1.11	950	9.1	2.4	1	5.1	4.59	14.2	301	Male	80	Non-Hispanic White	4	2	169	80	6	2.81	5.04	Yes	0	2	30	11	17	85.75	4.61	1.095	0.986486	1	333.1	Yes	No	No	No
279	1.01	8.37	4.3	1.7	0.5	1.8	5.17	15.7	221	Male	46	Non-Hispanic Black	3	2	145	89	4.7	2.87	5.82	Yes	0	2	28	57	33	90.17	6.16	4.527	4.48218	1	475.8	No	No	No	No
280	0.62	47.11	9.3	3.8	1.4	3.8	3.68	11.7	325	Male	80	Non-Hispanic White	1	2	123	59	7.5	1.552	3.44	Yes	1	2	27.6	6	13	76.91	7.16	2.969	4.78871	1	416.4	Yes	Yes	No	No
282	1.6	2.48	8.5	2.7	0.7	4.9	4.68	13.3	284	Female	47	Non-Hispanic White	2	1	115	73	5.2	2.81	4.37	Yes	0	2	30.4	18	20	76.02	5.44	1.637	1.02312	1	208.2	No	No	No	No
284	1.11	3	6.8	1.7	0.4	4.6	5.17	16.2	246	Male	53	Other Hispanic	3	1	146	78	5.3	2.81	5.09	Yes	0	1	27.4	21	19	94.59	4.44	1.727	1.55586	1	214.1	No	Yes	No	No
286	1.34	29	5.9	1.7	0.5	3.5	4.3	13.1	167	Male	69	Non-Hispanic Asian	5	2	144	70	5.7	2.81	4.27	Yes	1	2	26.9	24	22	101.66	4.88	1.547	1.15448	1	440.2	No	Yes	No	No
287	1.4	26.74	7.3	2.2	0.6	4.4	4.05	11.3	314	Female	51	Non-Hispanic White	4	2	136	89	6.7	2.81	4.68	Yes	0	2	28.9	14	16	63.65	5.44	1.547	1.105	1	327.1	No	No	No	No
290	1.06	26.2	6.3	2.8	0.5	2.8	4.34	11.6	306	Female	47	Non-Hispanic Black	5	1	161	105	6.2	2.81	6.26	Yes	0	1	26.1	22	19	70.72	5.27	2.281	2.15189	1	327.1	No	Yes	No	No
293	1.11	88.65	9	2.5	0.7	5.4	4.71	13.7	216	Female	80	Non-Hispanic White	3	2	131	68	5.8	1.991	4.06	Yes	1	1	29.5	11	16	62.76	6.88	2.303	2.07477	1	249.8	Yes	Yes	No	No
294	1.37	6.15	8.4	2	1	5.2	3.8	12.3	283	Female	66	Non-Hispanic Black	3	1	132	86	5.6	2.81	3.67	Yes	0	2	33.7	11	13	88.4	4.88	1.569	1.14526	1	315.2	No	Yes	No	No
296	1.06	5.1	9.7	2.6	0.8	6	4.65	13.3	212	Male	61	Non-Hispanic Black	2	3	145	86	9.2	2.81	5.79	Yes	1	1	32.3	18	17	84.86	5.72	2.518	2.37547	1	362.8	Yes	Yes	No	No
297	1.16	3.11	5.9	2.2	0.4	2.9	5.9	16	285	Male	48	Non-Hispanic Black	4	2	120	71	6.1	2.81	5.3	Yes	1	1	32.2	83	30	94.59	5.16	2.552	2.2	1	404.5	No	No	No	No
300	1.68	55.23	9.2	2.6	0.8	5.4	4.33	13.9	302	Female	80	Non-Hispanic White	4	2	139	80	5.7	2.81	4.58	No	1	2	28.5	15	14	112.27	6.44	2.235	1.33036	1	565.1	No	No	Yes	Yes
301	1.24	6.5	6.9	1.3	0.5	4.9	4.6	15.6	166	Male	63	Non-Hispanic White	4	1	147	86	5.7	3.155	5.28	Yes	0	2	34.9	68	46	87.52	5.61	2.134	1.72097	1	362.8	No	Yes	No	No
303	1.19	1.32	6.9	3.1	0.6	2.7	4.93	14.3	336	Male	25	Non-Hispanic White	3	1	122	78	5.5	2.81	4.58	Yes	0	1	30.6	14	17	91.94	5.27	1.445	1.21429	1	303.3	No	No	No	No
306	0.96	3.33	6.1	2	0.4	3.4	4.38	12.8	280	Female	25	Non-Hispanic Black	3	3	113	88	5.5	2.81	3.13	Yes	1	2	47.5	14	12	61.88	5.27	0.937	0.976042	1	309.3	No	Yes	No	No
309	1.03	4.93	8	3.3	0.7	3.5	5.41	14.7	288	Male	52	Non-Hispanic Asian	5	1	126	85	5.4	2.81	4.55	Yes	1	1	26.8	23	20	76.02	5.05	1.682	1.63301	1	303.3	No	Yes	No	No
310	1.34	5.48	4.7	1.5	0.4	2.5	4.05	12.7	277	Female	72	Non-Hispanic Black	4	1	102	69	6.4	2.81	5.69	Yes	1	2	26.4	27	23	77.79	5.05	1.705	1.27239	1	303.3	No	No	No	No
311	1.53	4.67	6.9	3.1	0.8	2.8	4.93	14.9	303	Male	32	Mexican American	3	3	126	74	5.4	2.81	6.57	Yes	0	2	31.7	30	22	64.53	5.38	2.213	1.44641	1	315.2	No	Yes	No	No
314	0.8	4.98	6	2.2	0.6	2.9	4.86	14	204	Male	22	Other Hispanic	3	3	123	70	5.1	2.81	3.93	Yes	0	2	26.9	13	13	65.42	5.16	1.716	2.145	1	285.5	No	No	No	No
315	1.09	10.91	7	2.5	0.6	3.4	5.83	17.6	242	Male	50	Non-Hispanic White	3	1	117	74	5.4	5.612	7.6	Yes	0	1	24.8	45	23	90.17	5.05	2.156	1.97798	1	297.4	No	No	No	No
316	1.03	6	5.2	2.5	0.6	1.8	4.59	13.9	196	Male	30	Non-Hispanic Black	4	1	150	90	6	2.327	4.06	Yes	1	1	22.3	66	72	86.63	4.72	1.626	1.57864	1	291.5	No	Yes	No	No
318	1.09	81.99	8.6	1.7	0.5	6.1	4.98	13.8	286	Female	54	Non-Hispanic White	4	1	106	76	9	2.017	3.83	No	1	2	39.5	19	20	81.33	9.77	1.66	1.52294	1	321.2	Yes	No	No	No
319	0.75	1236.61	6.6	2.2	0.4	3.9	5.81	17.6	154	Male	35	Mexican American	4	3	123	85	9.8	2.81	6.49	Yes	0	2	34.1	35	19	47.74	16.1	11.945	15.9267	1	327.1	Yes	Yes	No	No
323	1.24	18.09	8.4	2	0.5	5.6	4.49	14.2	312	Female	20	Other Hispanic	2	3	103	62	5.6	3.75	5.64	Yes	0	2	20.4	15	17	50.39	4.77	1.592	1.28387	1	208.2	No	No	No	No
326	1.09	44.4	8.5	2.4	0.9	5	4.81	16.8	173	Male	74	Non-Hispanic White	3	1	114	68	7.2	2.81	4.91	Yes	0	1	34.1	24	28	76.02	10.66	3.556	3.26239	1	386.6	Yes	Yes	No	No
328	1.4	20.5	6.6	2.4	0.4	3.7	4.12	10.2	323	Female	41	Other Hispanic	4	1	76	47	5.6	2.81	5.4	Yes	0	1	35.9	12	16	54.81	4.72	1.513	1.08071	1	220.1	No	Yes	No	No
329	1.47	18.3	11.1	3.1	0.5	6.9	5.12	14	335	Female	64	Other Race	4	1	139	86	5.8	2.81	5.66	Yes	1	1	25.4	16	20	105.2	4.94	1.535	1.04422	1	469.9	No	Yes	No	No
331	1.22	6.55	6.6	2.7	0.4	3.4	4.15	13.4	288	Female	33	Non-Hispanic Black	2	3	115	85	5.7	4.81	6.65	Yes	1	1	41.8	15	17	46.85	5.11	1.513	1.24016	1	232	No	Yes	No	No
332	1.47	5.08	6.9	1.9	0.3	4.6	4.18	12.9	220	Female	28	Non-Hispanic White	4	1	121	92	4.5	2.81	4.58	Yes	0	2	31.7	25	21	54.81	4.55	1.49	1.01361	1	297.4	No	No	No	No
333	1.09	13.21	7.5	1.7	0.6	5.1	4.45	12.5	312	Male	55	Non-Hispanic White	2	2	110	57	5.2	2.87	4.65	Yes	1	1	26.9	10	18	75.14	4.61	1.761	1.6156	1	356.9	Yes	Yes	No	No
334	1.68	20.14	8	2.3	0.4	5.2	5.27	14	428	Female	55	Mexican American	3	1	145	83	6.2	2.896	5.56	Yes	1	2	45.7	19	22	54.81	5.61	2.36	1.40476	1	267.7	No	Yes	No	No
336	1.24	8	8.4	2	0.6	5.6	4.87	14.8	226	Female	80	Non-Hispanic White	4	2	104	58	6.6	2.81	5.07	No	1	1	32.1	13	17	69.84	5.61	1.976	1.59355	1	440.2	No	No	No	No
340	1.4	3.45	5.4	2.2	0.4	2.7	4.71	12.9	272	Female	45	Mexican American	3	1	110	68	5.3	2.81	5.2	Yes	0	2	25.6	34	30	58.34	4.83	1.355	0.967857	1	255.8	No	No	No	No
341	1.4	12.22	7	1.2	0.6	4.4	4.06	12.7	169	Male	64	Non-Hispanic White	3	2	170	80	5.9	2.81	5.43	Yes	1	1	50.7	14	17	76.91	6.49	1.671	1.19357	1	297.4	No	No	No	No
342	1.22	4.01	9.3	2.7	0.7	5.7	5.62	16.5	215	Male	25	Other Race	3	1	112	78	6.1	2.81	5.53	Yes	0	2	37.2	38	24	90.17	4.94	2.111	1.73033	1	505.6	No	Yes	No	No
346	0.91	5.57	10.5	3.8	0.8	5.8	5.23	15.8	338	Male	21	Mexican American	4	3	119	70	5.2	2.81	6.47	Yes	0	2	43.7	25	15	71.6	5.38	7.384	8.11429	1	345	No	No	No	No
348	1.16	17.14	8.5	3.9	0.7	3.5	4.39	13.6	243	Female	48	Other Hispanic	2	2	116	74	7.3	2.81	4.6	No	0	2	42.8	32	24	44.2	5.55	2.36	2.03448	1	321.2	No	No	No	No
349	1.34	16.09	6.4	1.4	0.6	4.1	4.37	12.5	235	Female	80	Non-Hispanic White	4	1	178	81	5.8	2.81	4.53	No	1	2	20.6	9	28	58.34	5.11	1.264	0.943284	1	339	No	No	No	No
352	1.14	16.08	10.4	2.6	0.7	6.7	4.74	14.9	377	Female	52	Non-Hispanic White	4	2	112	84	6	2.81	3.57	Yes	1	2	48.6	56	34	90.17	6.33	1.581	1.38684	1	422.3	No	Yes	No	No
354	1.34	7.59	11.3	5.3	0.8	5	4.76	13	251	Female	52	Non-Hispanic Black	3	3	107	77	5.8	2.81	5.87	No	1	1	42.3	16	14	78.68	4.61	2.574	1.9209	1	309.3	Yes	No	No	No
355	1.5	3.75	6.6	2.5	0.5	3.3	5.12	16.5	236	Male	58	Mexican American	4	1	126	71	5.9	2.81	5.82	Yes	0	2	31.5	16	15	97.24	5.5	1.49	0.993333	1	255.8	No	Yes	No	No
358	1.19	7.09	7.6	1.9	0.8	4.8	5.53	16.8	178	Male	66	Mexican American	3	1	146	84	6.4	3.31	5.74	Yes	1	1	32.3	32	22	127.3	5.77	2.947	2.47647	1	511.5	No	No	No	No
360	1.86	5.42	5.6	1.4	0.3	3.5	5.27	17.2	250	Female	58	Non-Hispanic Asian	3	1	120	83	5.2	2.81	7.24	No	1	2	18.4	19	21	71.6	4.61	1.953	1.05	1	380.7	No	No	No	No
361	1.06	8.72	7	2.4	0.5	3.8	3.86	13.7	204	Female	42	Non-Hispanic White	3	2	101	57	5.1	2.81	4.19	Yes	1	2	24.7	8	13	57.46	3.89	0.982	0.926415	1	184.4	No	Yes	No	No
364	1.09	6.21	3.2	1.2	0.4	1.4	4.79	11	251	Female	40	Non-Hispanic Black	4	1	106	64	5.7	2.586	4.14	Yes	0	2	30.6	9	10	76.02	5.55	1.197	1.09817	1	214.1	No	No	No	No
365	1.09	4.68	5	1.7	0.5	2.6	4.64	14.9	156	Male	72	Non-Hispanic White	5	1	110	61	6.6	2.81	5.35	Yes	0	2	33.5	14	22	82.21	5.5	1.773	1.62661	1	398.5	No	No	No	No
371	1.6	19.57	5.8	2	0.3	3.2	4.32	13.5	177	Female	64	Non-Hispanic Asian	4	1	142	75	5.6	2.81	6.31	Yes	1	1	19	19	20	58.34	5.5	1.705	1.06563	1	255.8	No	No	No	No
372	1.27	4.1	8.2	3.4	0.6	3.9	5.3	15.9	244	Male	59	Non-Hispanic Asian	5	1	128	71	8.1	2.81	3.88	Yes	0	2	26.4	29	24	63.65	9.99	2.393	1.88425	1	321.2	Yes	No	No	Yes
373	1.03	10.77	5.4	1.7	0.6	2.9	4.69	14.1	274	Male	76	Non-Hispanic White	5	1	113	59	5.3	2.81	4.14	Yes	1	1	29.2	12	19	81.33	4.61	1.027	0.997087	1	493.7	No	Yes	No	No
379	0.91	5.48	7.8	2.6	0.5	4.4	4.62	12.7	279	Female	31	Non-Hispanic Asian	5	1	91	55	5.5	2.224	3.62	No	0	2	27.1	13	13	49.5	4.94	1.253	1.37692	1	202.2	No	No	No	No
380	1.11	78.14	7.2	3.5	1.1	2.1	3.89	12.5	203	Female	68	Other Hispanic	1	2	122	73	5.7	3.077	6.15	Yes	0	1	25.8	35	21	102.54	5.38	4.46	4.01802	1	475.8	No	No	No	No
381	1.42	2.68	8.8	2.9	0.7	4.4	4.65	14.5	274	Male	66	Non-Hispanic Black	2	2	153	88	6.2	1.19	3.47	Yes	1	1	26.4	11	18	83.98	5.05	2.077	1.46268	1	345	Yes	Yes	No	No
382	1.27	8.11	5.7	2.1	0.5	2.7	5.22	16.5	326	Male	50	Non-Hispanic White	3	2	119	78	5.4	2.87	4.6	Yes	0	2	29.1	33	25	84.86	5.5	1.208	0.951181	1	416.4	No	No	No	No
383	1.09	14.74	10.4	2.4	0.9	6.8	5.02	15.8	257	Male	47	Non-Hispanic White	4	1	122	74	7.6	1.655	3.67	Yes	1	1	55.3	25	18	65.42	12.1	2.224	2.04037	1	547.2	Yes	Yes	No	No
387	0.88	43.13	6.5	2.7	0.5	3.1	3.98	11.2	378	Female	63	Non-Hispanic White	2	1	115	56	7.4	2.81	4.03	Yes	1	1	40.8	15	19	67.18	6.16	5.126	5.825	1	428.3	Yes	No	No	No
391	0.67	449.23	5.8	1.9	0.7	3.1	3.97	14.7	239	Male	80	Non-Hispanic White	4	2	139	72	6	2.81	4.37	Yes	0	1	34.4	33	23	89.28	5.5	1.818	2.71343	1	303.3	No	Yes	No	Yes
394	1.22	9.64	9.8	1.7	0.7	6.8	4.86	13.5	231	Female	69	Non-Hispanic White	2	1	127	72	6	2.25	4.03	Yes	1	2	41.4	17	14	83.1	6.27	1.479	1.2123	1	452	No	Yes	No	No
396	0.28	5.35	5.9	2.7	0.6	2.5	5.14	15	217	Male	36	Other Hispanic	3	1	115	74	5.7	6.025	7.14	Yes	0	2	29.4	25	24	83.1	4.83	2.01	7.17857	1	184.4	No	No	No	No
399	1.01	60.43	6.1	1.4	0.5	4.1	5.15	15.7	169	Male	66	Non-Hispanic White	3	1	132	88	8.5	1.371	2.92	Yes	0	2	41.1	26	19	93.7	9.27	1.389	1.37525	1	297.4	Yes	No	No	No
400	1.11	8.53	4.8	1.5	0.6	2.6	4.92	14.7	146	Male	71	Non-Hispanic White	5	1	153	92	5.5	2.457	4.09	Yes	1	2	36.9	50	37	86.63	5.94	1.332	1.2	1	350.9	No	No	No	No
407	0.91	90	8.3	2.7	0.8	4.6	5.29	13.9	179	Male	80	Non-Hispanic White	4	1	121	59	6.8	2.25	3.72	Yes	0	1	36.9	13	18	158.24	7.22	1.445	1.58791	1	499.6	Yes	Yes	No	Yes
410	1.06	4	6.8	1.9	0.6	3.5	5.07	15.1	214	Male	62	Non-Hispanic White	5	1	128	77	5.7	3.362	6.13	Yes	1	1	35.3	20	19	113.15	5.27	3.974	3.74906	1	487.7	No	No	No	No
412	1.01	383.75	13.3	3.5	0.8	8.8	4.58	13.5	297	Female	36	Mexican American	2	1	92	61	6	2.81	4.42	Yes	0	2	32.9	10	13	53.04	5.11	1.242	1.2297	1	321.2	Yes	No	No	No
416	0.93	7.17	5.3	2.1	0.5	2.5	4.62	13.4	213	Female	50	Mexican American	4	1	115	74	5.9	2.689	4.78	No	0	1	33.1	28	23	47.74	5.55	2.856	3.07097	1	261.7	No	No	No	No
419	0.83	16.67	9.7	1.9	0.7	6.8	5.15	14.8	306	Female	53	Non-Hispanic White	1	2	135	79	6	4.344	6.83	Yes	0	1	37.6	13	14	43.32	5.94	3.974	4.78795	1	285.5	No	Yes	No	No
423	0.98	147.76	6.1	1.9	0.5	3.5	4.58	14.4	161	Male	21	Non-Hispanic White	3	3	111	72	4.4	2.81	3.57	No	0	2	42.5	29	16	146.74	4.88	2.518	2.56939	1	571	No	No	No	No
425	1.09	27.06	11	2.2	0.7	7.8	5.01	14	198	Male	63	Mexican American	3	2	160	86	6.6	2.81	3.03	Yes	1	2	34.3	18	13	65.42	8.27	1.084	0.994495	1	273.6	Yes	Yes	No	No
426	1.22	52.24	7.4	1.8	0.9	4.5	3.83	13.1	178	Female	79	Non-Hispanic White	4	2	134	65	6.1	2.508	4.27	Yes	0	2	31.9	18	31	94.59	5.11	1.242	1.01803	1	273.6	Yes	Yes	Yes	No
429	1.01	3.76	5.4	2.2	0.4	2.6	4.88	13.6	222	Male	33	Non-Hispanic Black	4	3	109	58	5.9	2.81	3.75	Yes	0	2	26.9	14	20	117.57	4.72	1.05	1.0396	1	232	No	No	No	No
431	1.42	52.52	8	1.7	0.7	4.7	4.68	14.7	273	Male	72	Non-Hispanic White	3	1	108	46	6.6	2.819	4.71	Yes	1	2	49.7	10	22	167.96	11.05	1.321	0.930282	1	392.6	Yes	Yes	Yes	Yes
433	0.98	6.44	9.9	2	0.7	6.9	5.17	15.1	322	Male	45	Non-Hispanic Black	5	2	140	93	11.3	2.81	7.42	Yes	0	1	41.9	20	14	83.98	22.87	3.387	3.45612	1	327.1	Yes	No	No	No
434	1.06	5.21	10.6	2.9	1	6.2	5.67	16.3	273	Male	54	Non-Hispanic White	5	1	115	75	5.6	2.81	4.84	Yes	0	2	44.4	20	16	84.86	4.88	1.874	1.76792	1	380.7	No	Yes	No	No
438	0.98	27.98	13.9	3.6	0.9	9.2	5.37	15.5	319	Male	42	Other Hispanic	2	1	148	99	6.1	2.81	5.02	Yes	0	2	26.7	38	21	66.3	5.66	2.574	2.62653	1	392.6	No	No	No	No
442	0.93	7.33	6.2	2.5	0.4	3.3	4.7	14.5	257	Female	20	Other Hispanic	3	3	103	56	4.9	2.81	3.28	Yes	0	2	19.5	9	13	62.76	2.89	1.005	1.08065	1	232	No	No	No	No
443	1.58	37.78	9.2	2.6	0.7	5.7	4.67	14.2	310	Female	67	Mexican American	1	2	145	68	5.8	2.81	6.67	No	0	2	25	22	18	55.69	4.72	1.964	1.24304	1	291.5	No	No	No	No
444	0.83	2.08	9.2	3.2	0.8	4.7	4.3	13.7	225	Male	26	Other Race	2	3	123	63	5.2	2.81	3.83	Yes	0	2	22.5	10	14	107.85	3.77	3.003	3.61807	1	434.2	No	Yes	No	No
445	1.27	5.46	10.2	2.5	0.8	6.8	5.02	15	229	Male	24	Non-Hispanic White	4	1	118	58	5.3	2.81	3.83	Yes	0	2	25.5	18	22	106.96	4.72	1.637	1.28898	1	386.6	No	Yes	No	No
448	1.32	5.71	6	1.9	0.4	2.8	5.17	15.3	198	Female	51	Non-Hispanic Asian	1	2	123	81	5.1	3	4.97	No	0	1	23.7	32	26	52.16	5.66	1.614	1.22273	1	410.4	No	No	No	No
450	1.11	11.01	8.2	2.6	0.5	4.8	5.17	15.2	173	Male	56	Other Hispanic	3	2	145	76	5.3	2.302	3.93	Yes	0	2	30.7	15	20	80.44	5	1.321	1.19009	1	475.8	No	No	No	No
451	0.96	13.62	6.6	1.4	0.4	4.8	4.6	11	172	Female	29	Non-Hispanic White	2	3	100	65	5.2	2.81	5.02	Yes	0	2	29.1	9	13	52.16	4.72	2.585	2.69271	1	267.7	No	Yes	No	No
453	0.83	5	6.5	2.2	0.7	3.3	5.3	16.2	199	Male	64	Non-Hispanic White	3	1	122	82	5.8	2.81	5.33	Yes	0	1	32	16	16	111.38	5.16	3.658	4.40723	1	333.1	No	No	No	No
454	1.42	6.51	6.1	2.6	0.4	2.9	4.61	14.3	220	Female	20	Non-Hispanic White	4	1	107	70	5.3	2.81	4.22	Yes	0	2	18.8	10	13	67.18	4.88	2.235	1.57394	1	226	No	No	No	No
456	0.98	10.48	5.4	2.6	0.6	2.1	4.54	12.4	205	Female	71	Non-Hispanic Black	2	2	112	50	10	2.819	4.24	Yes	1	1	29.8	13	13	44.2	6.55	1.129	1.15204	1	214.1	Yes	No	No	No
457	0.96	4.73	5.3	1.5	0.3	3.4	4.31	13.4	293	Female	41	Non-Hispanic Black	2	1	105	73	4.7	2.586	4.34	Yes	0	2	26.4	11	15	73.37	4.83	1.874	1.95208	1	237.9	No	No	No	No
459	1.27	3.08	4.2	1.6	0.3	2.1	4.86	14.1	207	Male	50	Non-Hispanic Asian	5	1	118	77	6.1	1.81	5.02	Yes	0	2	27.4	25	26	81.33	5.55	4.516	3.55591	1	410.4	No	Yes	No	No
460	0.98	4.7	8.4	2.7	0.6	4.9	6.44	13.9	218	Male	41	Non-Hispanic Asian	4	1	109	74	5.9	2.81	4.09	No	0	2	34.6	18	14	84.86	4.72	1.705	1.7398	1	469.9	No	No	No	No
462	1.42	19.52	7.7	2.4	0.8	4.2	4.93	13.5	262	Female	62	Other Hispanic	1	2	127	73	9.7	2.81	5.07	Yes	1	1	37.9	28	29	63.65	4.77	2.134	1.50282	1	339	Yes	Yes	No	No
463	1.53	4.21	8.3	3.2	1	3.9	3.81	12.4	345	Female	42	Non-Hispanic White	2	2	105	66	5.3	2.81	5.48	Yes	0	2	22.9	11	16	69.84	4.61	1.535	1.00327	1	285.5	No	Yes	No	No
464	0.93	4.51	7.8	3	0.5	4.1	4.66	12.6	195	Female	66	Non-Hispanic Asian	4	2	121	62	7.2	2.81	4.01	No	0	2	25.3	14	18	88.4	8.22	3.376	3.63011	1	410.4	Yes	No	No	No
470	1.29	14.85	9.5	4.2	0.5	4.5	5.31	16.3	220	Female	67	Mexican American	1	1	159	87	6.7	2.81	6.1	Yes	1	1	35.6	53	46	41.55	5.88	3.037	2.35426	1	333.1	No	No	No	No
471	1.22	7.19	11.9	4.8	0.7	6	4.99	14	299	Female	33	Non-Hispanic White	5	1	110	70	5.1	2.81	4.4	Yes	1	2	25.2	12	15	64.53	4.72	1.614	1.32295	1	214.1	No	No	No	No
474	0.62	4.66	12	3.1	1	7.4	5.26	15.4	269	Male	27	Non-Hispanic Asian	5	1	115	76	5.4	2.81	5.56	Yes	0	2	30.9	30	18	79.56	5.16	6.627	10.6887	1	618.6	No	Yes	No	No
475	1.14	62.5	6.8	2.5	0.7	3.3	5.21	16	259	Male	61	Other Hispanic	2	1	129	72	6	2.715	4.5	Yes	1	1	37.5	36	22	70.72	5.88	1.479	1.29737	1	279.6	No	Yes	No	No
478	1.4	3.64	5.3	1.7	0.5	3	4.32	14.7	208	Female	59	Non-Hispanic White	4	2	131	82	5.5	2.948	5.28	Yes	1	2	29.6	22	22	71.6	4.94	2.258	1.61286	1	291.5	No	Yes	No	No
479	1.16	30.83	6.4	2.2	0.4	3.5	5.47	14.3	180	Female	68	Non-Hispanic Black	4	1	118	75	5.8	2.508	4.16	Yes	1	2	25.3	10	19	81.33	5.22	1.287	1.10948	1	356.9	No	Yes	No	No
480	1.06	6.02	4.7	0.6	0.5	3.5	4.42	13.7	171	Male	73	Non-Hispanic White	3	1	133	56	6.2	2.845	4.45	Yes	0	2	34	30	27	95.47	5.55	1.355	1.2783	1	398.5	No	Yes	No	No
483	1.29	6.35	5.1	1.6	0.6	2.7	5	15.8	266	Male	57	Non-Hispanic White	3	3	103	71	6	2.069	3.98	Yes	0	1	32.8	31	28	69.84	5.5	1.456	1.12868	1	273.6	No	No	No	No
484	1.06	6.45	6.8	3.1	0.4	3	3.9	13.5	186	Male	80	Non-Hispanic White	4	1	112	66	5.9	2.81	5.74	Yes	1	2	29.3	24	29	142.32	6.22	2.574	2.4283	1	214.1	No	Yes	No	No
485	1.45	23	8.5	3.5	0.7	3.9	3.85	12.3	261	Female	64	Non-Hispanic Asian	5	1	117	73	6.9	2.81	5.04	No	0	1	25.8	9	17	54.81	5.16	2.314	1.59586	1	232	Yes	No	No	No
487	1.14	4.71	6.6	2.3	0.8	3.1	4.4	12	230	Female	76	Non-Hispanic White	2	1	133	82	8.1	2.81	4.53	Yes	1	2	40.2	26	31	111.38	7.11	2.371	2.07982	1	285.5	Yes	No	No	No
488	0.91	3.15	6	2.1	0.7	3.1	5.73	13.7	224	Male	31	Non-Hispanic Asian	4	1	115	80	6.1	2.81	6	No	0	1	26.3	25	22	107.85	4.88	4.211	4.62747	1	422.3	No	No	No	No
490	0.85	72.14	7.2	2.2	0.8	3.9	4.32	13.7	259	Male	63	Non-Hispanic Black	5	1	144	75	4.9	2.81	4.81	No	1	1	40.8	21	19	81.33	5.33	3.06	3.6	1	339	No	No	No	No
491	1.11	215.72	10.2	3.8	0.7	5.3	4.82	13.7	258	Male	60	Non-Hispanic Asian	4	1	129	80	7.5	2.302	4.42	Yes	1	1	33	17	19	70.72	6.55	2.506	2.25766	1	452	Yes	No	No	No
493	1.06	11.59	5.4	1	0.6	3.7	5.04	15.6	190	Male	68	Other Hispanic	4	1	124	73	5.3	3.233	5.79	Yes	1	2	35.1	17	17	92.82	5.38	3.545	3.34434	1	618.6	No	Yes	No	No
494	1.34	494.32	8.4	2.9	0.6	4.7	4.06	11.9	285	Female	58	Non-Hispanic Asian	4	2	153	90	8.7	2.56	5.48	Yes	1	1	28	24	15	73.37	11.88	3.658	2.72985	1	410.4	No	No	No	No
495	0.75	4.1	9.1	2.7	0.6	5.5	5.28	15.9	279	Male	41	Mexican American	3	1	126	82	5.3	2.81	3.8	Yes	1	1	36.8	23	21	81.33	7.22	4.9	6.53333	1	588.9	No	No	No	No
496	0.98	7.67	6.8	2.6	0.5	3.4	5.45	16.2	248	Male	51	Non-Hispanic Asian	4	3	145	99	5.5	2.81	6.03	Yes	0	1	29.1	17	18	67.18	5.05	2.642	2.69592	1	434.2	No	No	No	No
500	1.32	26.73	6.8	2	0.5	4.1	4.82	14.3	263	Female	68	Non-Hispanic White	4	2	115	81	5.3	2.81	5.33	Yes	1	1	42.8	14	18	92.82	5.72	3.85	2.91667	1	356.9	Yes	No	No	Yes
506	0.93	3.84	11	1.8	0.9	8	5.34	15.8	260	Male	40	Non-Hispanic White	5	1	137	101	5.4	3.258	4.99	Yes	0	2	36.1	25	16	76.02	5.27	1.897	2.03978	1	469.9	No	No	No	No
513	1.4	166	8.3	2.6	0.6	5	4.98	14.5	202	Female	80	Non-Hispanic White	4	2	169	66	5.5	2.81	4.84	No	1	1	24.9	15	21	75.14	6.05	1.761	1.25786	1	315.2	No	No	No	No
515	0.65	51.15	17.4	5.4	0.9	10.9	4.36	12.7	336	Female	54	Other Race	3	1	141	84	11	2.81	5.28	Yes	1	2	52.9	15	13	52.16	13.16	4.414	6.79077	1	434.2	Yes	No	No	No
518	0.96	50.13	9.3	3.2	1	4.8	4.69	14.2	259	Female	61	Non-Hispanic White	3	1	129	75	6.1	2.81	3.57	Yes	0	1	39	22	13	66.3	4.27	2.45	2.55208	1	267.7	No	Yes	No	No
519	1.19	747.66	5	1.5	0.4	2.9	4.19	15.7	212	Male	80	Non-Hispanic White	2	1	164	80	5.7	1.965	3.72	Yes	1	1	27.8	13	18	121.99	7.05	1.479	1.24286	1	440.2	No	Yes	No	No
521	0.98	2.94	9.2	3.8	0.6	4.5	5.52	16	219	Male	30	Non-Hispanic Asian	5	1	116	76	6.2	2.81	6.18	Yes	0	1	27.1	28	18	83.1	5.22	6.864	7.00408	1	434.2	No	No	No	No
522	1.22	12.29	8.4	2.3	0.6	4.9	4.78	14.6	209	Female	47	Non-Hispanic White	5	1	136	93	5.2	3.595	5.46	Yes	1	2	44	30	29	49.5	5.22	1.626	1.33279	1	255.8	No	No	No	No
523	1.09	10	6	1	0.7	3.8	5.53	17	238	Male	75	Non-Hispanic White	3	1	107	59	7.2	2.81	7.47	Yes	1	1	33.8	23	19	115.8	6.49	3.421	3.13853	1	434.2	Yes	Yes	No	No
525	1.06	9.69	8.3	3	0.5	4.6	4.66	13.7	301	Female	48	Non-Hispanic Black	3	3	116	72	7.4	2.81	4.11	Yes	1	2	27.8	30	20	76.02	5.33	1.445	1.36321	1	422.3	Yes	No	No	No
526	1.32	3.74	7.4	2.6	0.5	3.9	4.89	15.5	158	Male	77	Non-Hispanic Asian	1	2	136	76	5.3	2.327	4.55	Yes	0	1	21.8	42	27	75.14	5.05	2.123	1.60833	1	368.8	No	No	No	No
529	1.16	3.88	6.4	2.8	0.5	2.8	5.18	15.9	234	Male	46	Non-Hispanic Asian	5	1	132	87	5.7	3.439	5.87	Yes	0	1	27.6	40	29	79.56	5.5	2.868	2.47241	1	309.3	No	Yes	No	No
530	0.96	8.5	9.2	2	0.8	6.1	5.47	16.2	232	Male	64	Other Hispanic	5	1	137	78	5.1	2.81	5.66	Yes	0	2	26.1	31	40	89.28	4.83	3.895	4.05729	1	333.1	No	No	No	No
533	1.14	2779.69	11.4	2.5	0.9	7.5	4.27	14.3	375	Male	55	Other Race	4	1	116	73	8.3	2.81	8.66	Yes	0	1	24.9	17	15	195.36	9.99	3.635	3.1886	1	434.2	Yes	No	No	No
535	0.88	102.97	6.6	2.4	0.4	3.6	5.17	15.6	195	Male	45	Non-Hispanic White	4	1	137	90	11.3	2.81	5.3	Yes	1	1	34.1	23	15	73.37	21.82	4.493	5.10568	1	374.7	Yes	No	No	No
538	1.29	3.36	6	2.2	0.4	3.3	5.59	16.5	269	Male	22	Mexican American	4	3	113	63	5.1	3.155	4.99	Yes	0	2	35.9	44	22	102.54	5.22	1.344	1.04186	1	529.4	No	No	No	No
539	1.42	1775.47	7.4	2	0.5	4.5	4.14	13.2	123	Female	67	Mexican American	4	1	176	86	4.8	2.81	4.16	Yes	1	1	27.9	41	37	71.6	5.38	1.919	1.35141	1	475.8	No	Yes	No	No
546	0.83	46.46	11.8	3.4	0.6	7.6	4.29	12.5	336	Female	66	Non-Hispanic White	5	2	119	75	9.5	2.81	5.09	Yes	1	1	39.3	17	14	87.52	9.71	8.897	10.7193	1	452	Yes	Yes	No	No
549	1.4	11.91	7.7	0.7	0.6	6.3	4.06	12.3	280	Male	77	Non-Hispanic White	3	1	131	66	5.3	2.81	3.36	Yes	1	1	26.1	16	17	82.21	5.55	1.75	1.25	1	303.3	No	Yes	No	No
552	0.98	4.13	8.3	1.9	0.4	5.7	5.16	14.8	276	Male	66	Other Race	3	1	123	72	6.8	2.81	4.16	Yes	1	1	33.2	26	19	93.7	4.88	1.479	1.50918	1	297.4	Yes	Yes	No	No
554	1.34	2.73	6.3	2.3	0.4	3.5	4.17	13.6	143	Female	45	Non-Hispanic White	4	1	138	90	5.1	2.81	4.99	Yes	0	2	42.6	9	16	68.95	4.83	1.716	1.2806	1	315.2	No	No	No	No
555	1.06	3.93	7.8	2.4	0.4	4.5	5.13	14	236	Male	45	Non-Hispanic Asian	5	1	129	85	5.7	2.81	4.27	Yes	0	1	21.8	22	25	104.31	4.88	2.077	1.95943	1	440.2	No	No	No	No
556	1.27	11.1	9.8	2.8	0.5	6	5.09	14.8	281	Female	60	Other Race	5	3	107	87	5.2	2.81	4.27	Yes	0	2	45	16	14	84.86	7.77	1.411	1.11102	1	297.4	No	Yes	No	No
557	1.03	5.37	4.3	1.7	0.5	1.9	4.69	14.1	155	Male	29	Other Hispanic	5	1	113	75	5.3	2.043	3.59	Yes	0	2	31.5	23	13	83.98	5.05	1.321	1.28252	1	321.2	No	No	No	No
558	0.83	94.41	7.1	1.4	0.7	4.8	5.46	15.9	161	Male	80	Non-Hispanic White	3	1	110	61	5.3	2.81	5.4	Yes	0	2	29.6	19	18	191.83	4.88	1.874	2.25783	1	487.7	No	No	No	No
562	1.32	3.05	7.7	2.8	0.7	4.1	3.85	11.6	312	Female	48	Non-Hispanic Black	5	2	121	80	5.7	2.81	5.09	Yes	0	2	30.3	9	16	71.6	4.22	1.964	1.48788	1	279.6	No	Yes	No	No
564	1.09	339.13	11	2.7	0.6	7.4	4.59	14.5	378	Female	57	Non-Hispanic White	2	2	118	70	6.9	3.569	5.38	Yes	0	2	74.8	22	18	79.56	9.94	1.885	1.72936	1	475.8	Yes	Yes	No	No
565	1.29	6.93	5.5	1.9	0.3	3	5.18	15.7	171	Male	48	Non-Hispanic Asian	2	1	124	82	5.5	1.345	3.21	Yes	0	2	23.7	21	18	79.56	5.11	1.49	1.15504	1	463.9	No	Yes	No	No
566	1.34	17.44	5	1.4	0.5	3	4.34	12.7	184	Female	80	Non-Hispanic White	2	2	127	66	5.8	2.81	4.86	Yes	1	1	33.6	14	22	118.46	5.11	1.75	1.30597	1	511.5	No	Yes	No	No
567	1.4	126.32	6.5	1.4	0.6	4.3	3.83	12.5	242	Male	80	Non-Hispanic White	4	1	99	50	8	2.81	5.72	No	1	1	29	28	19	242.22	12.82	1.648	1.17714	1	535.3	Yes	No	Yes	Yes
568	1.4	3.33	5.5	1.9	0.5	2.8	4.97	14.8	273	Male	46	Mexican American	4	1	111	65	5.2	5.094	7.03	Yes	0	1	27	20	20	89.28	5	1.298	0.927143	1	237.9	No	No	No	No
571	1.27	3.84	6.9	2.7	0.4	3.4	3.87	12.5	317	Female	26	Non-Hispanic Black	3	3	109	72	5.2	2.81	3.9	Yes	1	2	33.1	8	17	79.56	3.83	2.111	1.6622	1	297.4	No	No	No	No
572	1.68	74.38	8.9	2.6	0.4	5.8	4.91	14.2	268	Female	60	Non-Hispanic Black	2	2	137	80	9.6	2.81	6.26	Yes	1	1	27.9	14	15	43.32	9.21	1.558	0.927381	1	249.8	Yes	No	No	No
573	0.83	52.42	8.1	2.2	0.6	5	4.16	11.5	236	Male	49	Non-Hispanic Black	5	1	82	52	6	3.439	4.99	Yes	1	1	42.1	22	18	129.95	7.55	1.761	2.12169	1	481.8	Yes	Yes	Yes	No
574	1.37	45.35	5.7	2.3	0.3	3	3.98	12.2	245	Female	43	Non-Hispanic Black	3	1	125	76	5.7	2.81	3.8	Yes	1	2	23.6	4	10	61	5.33	1.332	0.972263	1	214.1	No	Yes	No	No
575	0.83	7.92	8	2.4	0.7	4.6	4.97	15.3	263	Male	22	Non-Hispanic White	4	3	113	64	5.3	1.629	3.21	No	0	2	30.1	17	17	71.6	5	1.784	2.1494	1	291.5	No	No	No	No
576	0.85	5.36	6.7	2	0.5	4	5.28	15.7	156	Male	40	Non-Hispanic White	3	1	122	85	5.3	3.336	5.77	Yes	1	2	25.5	13	22	96.36	5.38	3.624	4.26353	1	315.2	No	Yes	No	No
580	1.37	13.41	9.9	3.1	0.9	5.5	4.55	14.1	281	Female	46	Other Hispanic	3	1	121	72	6.5	4.163	6.05	Yes	0	1	29.1	19	14	42.43	7.77	1.321	0.964234	1	321.2	Yes	No	No	No
581	1.16	6.39	4.2	1.4	0.3	2.3	4.28	12.7	176	Female	74	Non-Hispanic White	3	1	129	70	5.3	2.81	3.39	Yes	1	1	31.2	13	16	94.59	5.05	1.976	1.70345	1	315.2	No	No	No	No
584	1.09	13.12	6.6	1.9	0.6	3.9	4.83	14.1	217	Male	74	Non-Hispanic White	4	1	142	78	5.4	2.81	4.5	Yes	1	1	31.7	18	21	89.28	4.16	2.552	2.34128	1	374.7	No	No	No	No
585	0.93	2.65	4.3	1.7	0.3	2.1	4.4	13.5	231	Female	36	Other Hispanic	1	1	99	64	5.2	3.103	4.78	Yes	0	2	28.9	15	18	77.79	4.33	1.75	1.88172	1	237.9	No	No	No	No
587	0.78	8.72	8.9	5.1	0.6	3.1	4.67	14	209	Male	54	Non-Hispanic Asian	3	1	145	83	7.4	3.801	6.41	Yes	0	1	26.2	37	18	89.28	5.5	4.335	5.55769	1	398.5	No	Yes	No	No
588	1.11	7.86	5.6	2.4	0.5	2.2	4.93	14.3	200	Female	63	Mexican American	3	1	117	76	5.5	3.077	4.99	Yes	0	2	28.8	18	21	72.49	5.83	1.897	1.70901	1	309.3	No	Yes	No	No
590	1.22	8.86	9.2	2.7	0.4	6	4.44	14	301	Female	56	Non-Hispanic Black	5	2	101	64	5.7	2.353	4.58	Yes	0	1	49.1	11	14	49.5	5	2.461	2.01721	1	291.5	No	Yes	No	No
592	1.53	6.6	7.5	1.4	0.5	5.4	4.97	16	294	Male	50	Non-Hispanic Black	3	1	159	95	5.4	4.655	7.06	Yes	0	2	25.8	38	40	84.86	4.39	2.01	1.31373	1	511.5	No	No	No	No
593	1.24	4.81	6.3	1.2	0.4	4.4	4.74	14.7	214	Male	49	Non-Hispanic White	5	1	124	88	7.4	2.81	5.35	Yes	0	1	28.7	22	17	88.4	16.26	2.134	1.72097	1	309.3	Yes	Yes	No	No
594	1.5	4.06	5.9	2.3	0.4	3.2	4.28	13.7	421	Female	62	Other Race	3	1	115	84	6.5	2.81	5.9	Yes	1	1	30.6	19	26	76.91	5.88	1.626	1.084	1	101.1	Yes	No	No	No
597	0.78	12.01	7.1	2.7	0.5	3.7	4.58	14.4	158	Male	77	Mexican American	2	2	129	67	5.7	3.181	4.78	Yes	1	1	30	64	39	136.14	6.61	2.066	2.64872	1	440.2	Yes	Yes	Yes	Yes
599	1.16	7.54	7.6	2.6	0.7	4.1	4.38	13.7	233	Female	31	Non-Hispanic White	5	1	104	74	5.7	2.146	3.9	Yes	0	2	52.1	16	15	64.53	5.55	1.434	1.23621	1	297.4	No	No	No	No
600	1.37	97.23	9.5	3.1	0.6	5.3	5.73	16.9	171	Female	71	Mexican American	4	2	121	72	7.4	2.81	5.48	Yes	1	1	36.1	19	20	53.92	5.94	1.885	1.37591	1	315.2	Yes	Yes	No	No
602	1.16	31.41	6.8	1.2	0.6	4.8	4.93	14.8	109	Male	76	Non-Hispanic Black	2	1	148	81	6.4	1.577	3.15	Yes	1	2	27.1	23	32	124.64	8.72	1.095	0.943966	1	285.5	Yes	No	Yes	No
604	1.03	2.54	8.4	2.7	0.8	4.6	5.53	16.3	296	Male	24	Non-Hispanic White	3	1	114	85	4.9	3.103	4.53	Yes	0	2	32.4	23	19	76.91	4.77	1.005	0.975728	1	339	No	No	No	No
605	1.29	13.82	5.1	1	0.4	3.3	4.67	14.8	174	Male	80	Non-Hispanic White	5	1	126	71	5.6	1.888	3.8	Yes	0	2	28.3	23	22	89.28	5.61	1.535	1.18992	1	327.1	No	Yes	No	Yes
608	0.85	1436.19	5.7	1.1	0.6	3.5	3.98	12.2	232	Male	80	Mexican American	1	1	157	64	5.5	2.81	4.32	Yes	0	1	29.9	16	29	58.34	5.61	2.19	2.57647	1	339	No	Yes	No	No
610	0.85	5.03	9.5	3	0.7	5.5	5.04	16.7	265	Male	64	Non-Hispanic White	2	1	150	69	5.8	2.81	3.41	Yes	1	1	29.3	24	20	94.59	4.77	1.874	2.20471	1	422.3	No	Yes	No	No
612	1.09	3.18	5.6	2.8	0.3	2.1	5.22	13.8	175	Male	32	Non-Hispanic Asian	5	1	112	79	5.6	2.612	4.45	Yes	1	1	32.6	23	21	83.1	5.16	1.806	1.65688	1	410.4	No	No	No	No
613	1.16	24.8	5.7	1.3	0.6	3.5	4.14	12.5	209	Female	80	Non-Hispanic White	2	2	146	57	6	2.81	3.96	Yes	1	1	30.2	13	17	83.1	6.27	1.852	1.59655	1	309.3	No	No	No	No
614	1.01	4.97	8.7	3.5	0.6	4.3	5.48	14.8	214	Male	40	Non-Hispanic Black	3	1	133	73	6.2	2.81	4.91	Yes	1	2	30.7	37	31	94.59	4.39	3.41	3.37624	1	380.7	No	Yes	No	No
615	1.6	5.03	5.9	2	0.7	3.1	5.42	16.2	316	Male	38	Mexican American	1	3	104	57	5.4	5.017	7.27	Yes	0	2	27.6	89	85	74.26	5.72	1.66	1.0375	1	392.6	No	No	No	No
616	1.27	7.75	7.9	2.3	0.6	4.8	4.82	15.5	273	Male	61	Other Hispanic	5	1	132	90	5.6	2.81	4.89	Yes	1	1	28.2	33	22	76.02	5.16	2.1	1.65354	1	428.3	No	No	No	No
618	1.55	9.1	13.6	2.7	0.7	10.1	5	13.8	335	Female	22	Non-Hispanic White	5	3	117	73	4.9	2.81	5.02	Yes	0	2	32.5	19	23	67.18	4.39	1.987	1.28194	1	279.6	No	No	No	No
619	0.91	11.93	8.2	3.3	0.7	3.4	5.08	15.7	251	Female	75	Non-Hispanic White	2	2	147	79	5.2	2.81	5.69	Yes	1	2	29.7	14	15	58.34	5.33	3.624	3.98242	1	446.1	No	No	No	No
620	1.01	31.25	7.2	2.4	0.8	3.4	3.97	10.3	222	Male	61	Non-Hispanic Black	4	3	118	68	9.8	2.81	3.41	Yes	0	2	35	7	10	134.37	8.27	2.303	2.2802	1	440.2	Yes	Yes	No	No
628	1.03	75.79	9.2	1.6	0.7	6.5	4.18	13.4	207	Female	71	Other Race	4	2	143	84	6.5	2.353	4.32	Yes	1	1	46.1	20	18	55.69	9.94	2.235	2.1699	1	321.2	Yes	No	No	No
632	1.4	5.66	9.9	2.8	0.6	6.3	4.64	13.8	321	Female	28	Non-Hispanic Asian	5	1	108	82	5.6	4.965	7.09	Yes	0	2	34.2	13	12	59.23	5.05	1.773	1.26643	1	339	No	No	No	No
633	1.66	6.6	4	1.3	0.3	2.3	4.67	13.4	144	Male	69	Non-Hispanic Black	4	2	122	77	6.3	4.008	6.88	Yes	1	2	33.5	18	24	96.36	7.27	2.755	1.65964	1	475.8	Yes	Yes	Yes	No
634	1.24	52.6	9.1	3.2	0.8	4.8	5	14.5	184	Male	40	Non-Hispanic White	5	1	123	78	5.2	2.81	6.05	Yes	1	2	34.1	30	19	74.26	4.83	1.863	1.50242	1	350.9	No	Yes	No	No
637	1.34	22	9.9	1.8	0.5	7.1	5.33	15.9	268	Female	54	Non-Hispanic White	4	1	104	66	9.5	4.913	7.16	Yes	0	1	33.4	11	11	31.82	13.71	2.247	1.67687	1	160.6	Yes	Yes	No	No
639	1.03	7.19	6.9	1.2	0.6	4.9	4.71	13.6	192	Male	65	Mexican American	1	1	121	58	6.6	2.81	4.45	Yes	1	1	32.3	34	35	120.22	5.44	1.411	1.3699	1	523.4	Yes	No	No	No
640	1.06	13.44	8.4	2.1	0.5	5.7	5.02	15.6	212	Male	50	Mexican American	4	1	153	87	7.3	2.922	5.3	Yes	0	2	30.8	30	14	73.37	11.77	3.15	2.9717	1	315.2	Yes	Yes	No	No
643	1.09	5.53	11.1	2.2	0.6	8.1	4.63	12.4	225	Female	40	Non-Hispanic Black	4	3	154	107	5.2	2.81	5.4	Yes	0	2	34.3	14	17	63.65	5.22	2.303	2.11284	1	291.5	No	Yes	No	No
644	0.98	18.88	6.4	0.8	0.5	5	5.09	16.9	177	Male	70	Non-Hispanic White	5	1	119	71	5.4	3.543	5.33	Yes	1	1	32.4	26	17	83.1	5.5	1.919	1.95816	1	339	No	Yes	No	No
646	1.4	44.91	9.4	2.7	0.8	5.6	4.49	11.9	435	Female	35	Non-Hispanic White	3	1	113	67	5.3	3.31	5.46	Yes	1	2	30.6	14	15	61.88	5	1.829	1.30643	1	178.4	No	Yes	No	No
647	0.91	5.42	8.6	3.1	0.7	4.6	5.37	16.1	299	Male	27	Mexican American	1	1	115	65	5.2	2.81	7.58	Yes	0	2	32.9	27	20	76.02	4.5	4.776	5.24835	1	404.5	No	No	No	No
648	1.47	29.91	9.4	1.3	0.7	7.2	4.26	13.1	283	Male	79	Non-Hispanic White	5	1	143	68	5.7	2.81	3.78	Yes	0	1	28.6	35	29	82.21	5.11	1.456	0.990476	1	232	No	Yes	No	Yes
649	0.83	4.98	7.3	3.6	0.5	2.8	5.08	14.7	263	Male	42	Non-Hispanic Black	5	1	127	86	4.7	2.81	5.22	No	0	1	31.2	17	20	61.88	4.39	2.19	2.63855	1	362.8	No	No	No	No
650	1.29	29.2	11.9	2.7	0.5	8.5	4.76	13.8	308	Female	57	Non-Hispanic White	5	2	153	101	5.1	2.81	4.97	Yes	0	2	49.6	16	18	78.68	5.72	1.535	1.18992	1	333.1	No	No	No	No
652	1.19	4.66	6.9	2.8	0.5	3.5	4.96	15.4	245	Female	58	Other Hispanic	1	1	117	72	5.2	2.81	5.87	Yes	0	1	33	20	21	76.91	4.61	1.558	1.30924	1	261.7	No	No	No	No
653	1.73	22.67	8.4	2.3	0.8	5.1	5.47	15	320	Female	61	Non-Hispanic White	3	1	107	75	6.6	2.81	6.65	No	0	2	55.5	42	41	60.11	6.61	1.75	1.01156	1	469.9	No	No	No	No
654	1.01	10.42	6	2.3	0.4	3	4.8	14.6	175	Female	63	Other Hispanic	3	2	145	70	6.9	2.81	4.14	Yes	1	1	27	22	17	50.39	6.77	1.637	1.62079	1	255.8	Yes	Yes	No	No
655	1.01	3.5	7.3	2.2	0.7	4.1	5.35	15.5	248	Male	39	Non-Hispanic White	4	2	127	83	5.2	2.81	4.37	Yes	1	2	53.3	18	18	76.91	5.27	0.994	0.984158	1	333.1	No	No	No	No
656	1.4	13.75	6.4	2	0.4	3.8	4.47	12.2	315	Female	45	Mexican American	3	1	113	74	6.7	2.81	6.34	Yes	0	1	38.9	26	28	49.5	5.33	3.037	2.16929	1	261.7	Yes	No	No	No
657	1.19	61.29	12.2	4.7	0.7	6	4.56	13.4	262	Female	58	Mexican American	2	1	176	80	7.6	3.051	4.81	No	1	2	42.8	20	26	45.97	6	1.445	1.21429	1	315.2	Yes	No	No	No
658	1.16	145.37	4.7	1	0.5	3	4.33	13.6	275	Female	43	Non-Hispanic White	1	1	131	87	7	2.81	4.94	Yes	1	2	32	27	24	61.88	7.16	2.574	2.21897	1	303.3	Yes	Yes	No	No
659	1.42	7.89	5.8	2.4	0.4	2.7	4.28	13.5	199	Female	62	Non-Hispanic Asian	5	2	126	63	5.3	2.81	6.44	No	1	1	26.7	22	25	54.81	5.27	3.105	2.18662	1	214.1	No	No	No	No
660	1.5	6.15	7.1	1.9	0.7	4.4	4.42	14.8	217	Male	43	Mexican American	4	1	122	70	5	2.81	4.42	Yes	0	2	33.3	46	30	76.91	4.44	1.558	1.03867	1	309.3	No	No	No	No
661	1.03	9.73	6	1.4	0.7	3.8	5.06	16.5	228	Male	64	Non-Hispanic White	3	1	125	85	5.6	2.81	5.43	Yes	0	1	24.7	16	15	113.15	4.72	2.213	2.14854	1	398.5	No	No	No	No
662	2.28	7.38	6.4	2	0.5	3.8	4.8	15	215	Female	50	Other Race	5	1	123	85	5.3	2.327	6.41	Yes	0	1	25.4	35	52	68.95	3.72	4.324	1.89649	1	267.7	No	Yes	No	No
664	0.59	44.03	9.3	2	0.6	6.3	7.84	16.7	143	Male	57	Non-Hispanic Asian	4	2	126	78	7	2.81	5.95	Yes	1	1	31.6	28	22	95.47	7.16	14.338	24.3017	1	416.4	No	Yes	No	No
666	1.06	7.33	9	1.8	0.8	6.2	4.52	14.9	211	Female	73	Non-Hispanic White	4	2	111	74	5.7	3.207	5.02	Yes	0	2	29.2	7	11	78.68	6.22	1.84	1.73585	1	214.1	No	Yes	No	No
668	0.88	7.75	7.5	1.7	0.6	5.1	4.75	14.6	191	Male	77	Non-Hispanic White	5	1	118	65	6.8	2.81	4.06	Yes	1	1	26.5	25	25	97.24	4.11	3.139	3.56705	1	392.6	Yes	No	No	Yes
669	1.11	21.33	10.3	1.7	0.5	8	4.83	14.6	164	Female	67	Non-Hispanic White	4	2	90	60	5.8	2.81	3	Yes	1	1	21.5	6	15	68.95	5	1.039	0.936036	1	243.9	No	Yes	No	No
670	0.88	11.91	7.7	2	0.5	4.8	5.15	14.8	206	Male	60	Other Hispanic	2	1	143	88	5.9	2.81	6.96	Yes	0	2	29.1	18	18	86.63	5.33	2.213	2.51477	1	404.5	No	No	No	No
672	1.01	47.76	8.1	2.5	0.5	4.9	4.11	11.3	330	Female	64	Non-Hispanic Black	3	1	106	64	6	2.586	4.09	Yes	1	1	30.07	8	11	58.34	5.11	1.208	1.19604	1	255.8	No	Yes	No	No
673	1.27	3.45	9.1	1.7	0.7	6.6	5.05	14.9	248	Male	37	Other Hispanic	3	1	124	80	5.3	3.931	5.77	Yes	0	2	28.4	33	23	80.44	5.27	1.423	1.12047	1	380.7	No	No	No	No
674	1.03	7.85	3.8	1.4	0.3	1.9	4.05	12.9	224	Male	62	Other Hispanic	1	3	105	56	5.5	2.81	4.24	Yes	0	2	28.4	23	31	46.85	7.88	1.434	1.39223	1	356.9	No	No	No	No
676	1.68	7.89	7.4	2.2	0.6	4.5	4.68	13.3	263	Female	80	Other Hispanic	3	2	142	64	5.7	2.81	5.61	Yes	1	1	22.1	10	20	53.04	4.55	1.603	0.954167	1	226	No	No	No	No
677	1.19	3.59	6.3	2.3	0.7	3.2	3.9	13	137	Male	58	Non-Hispanic Asian	4	2	104	59	5.8	2.81	4.81	Yes	0	2	33.1	24	18	85.75	5.55	1.264	1.06218	1	285.5	No	Yes	No	No
678	0.7	10.61	5.2	2.8	0.5	1.6	3.87	12.5	216	Female	60	Non-Hispanic White	3	1	82	53	5.6	2.81	3.98	Yes	1	2	33.5	14	26	91.94	5.33	2.755	3.93571	1	249.8	Yes	Yes	No	No
682	1.06	10.71	7.1	3.5	0.7	2.7	5.31	16	230	Male	67	Non-Hispanic Black	5	2	151	87	5.9	2.81	4.11	Yes	1	1	32.5	17	14	72.49	5.11	1.253	1.18208	1	315.2	No	Yes	No	No
684	1.06	5.95	3.8	1.1	0.4	2.2	4.9	15.2	170	Male	22	Other Hispanic	3	3	124	77	5.2	2.81	3.9	Yes	0	2	19	13	20	80.44	3.89	1.106	1.0434	1	356.9	No	No	No	No
685	1.09	7.02	6	2	0.6	3.2	4.74	13	338	Female	34	Other Race	4	1	98	67	5.4	3.905	5.4	Yes	0	2	37.4	10	17	63.65	5.22	1.084	0.994495	1	279.6	No	No	No	No
686	0.93	3.51	9.7	2.4	0.8	6.3	4.36	13.5	341	Male	51	Other Hispanic	4	1	114	71	5.6	4.034	5.56	No	1	2	53.4	21	19	74.26	5.16	1.49	1.60215	1	499.6	No	No	No	No
687	0.83	5.03	10	4.6	0.7	4.5	4.48	14.5	213	Female	63	Mexican American	4	2	96	62	6.8	2.81	6.36	Yes	1	2	32.6	33	38	94.59	5.38	6.593	7.94337	1	303.3	No	Yes	No	No
688	0.88	8.64	9.8	2	0.7	6.7	4.91	16.3	399	Male	67	Non-Hispanic White	4	2	125	63	6.4	3.051	4.73	Yes	1	2	48.8	40	36	105.2	6.22	1.987	2.25795	1	487.7	Yes	Yes	No	No
689	1.14	6.81	9.9	3.4	0.6	5.7	5.35	16.2	241	Male	60	Mexican American	4	3	161	81	5.7	2.81	5.74	Yes	0	1	36.7	20	15	99.89	4.72	3.082	2.70351	1	422.3	Yes	No	No	No
691	1.4	5.71	5.1	1.6	0.4	2.7	4.08	12.9	258	Female	65	Other Hispanic	1	2	107	59	5.6	1.94	4.01	Yes	0	1	33.1	17	18	64.53	5.11	1.637	1.16929	1	321.2	No	Yes	No	No
692	1.06	35.09	9.4	1.5	0.8	6.8	5.3	14.7	199	Male	34	Non-Hispanic Asian	3	1	139	84	5	2.974	4.45	Yes	1	2	60.6	38	26	68.95	4.44	1.084	1.02264	1	535.3	No	No	No	No
694	1.22	116.17	7	1.6	0.4	4.7	4.33	12.1	280	Female	29	Other Hispanic	2	3	130	92	5.8	2.948	4.76	No	1	2	39.2	19	19	54.81	6.44	1.434	1.17541	1	243.9	No	No	No	No
697	1.24	5.04	6.2	1.5	0.5	3.5	4.71	13.9	281	Male	44	Mexican American	2	1	126	81	5.8	3.698	5.51	Yes	0	2	35.8	17	16	61	5.55	1.389	1.12016	1	356.9	No	Yes	No	No
699	1.22	26.79	6.7	1.9	0.3	4.4	5.07	14.4	200	Female	50	Mexican American	3	1	182	83	11.9	5.017	7.11	Yes	1	1	26.7	24	15	38.9	15.88	2.111	1.73033	1	130.9	No	No	No	No
702	1.06	6.71	5.8	2.2	0.6	2.7	4.57	15.9	206	Male	42	Non-Hispanic Black	3	3	152	105	8.7	2.81	3	Yes	1	1	40.1	50	32	83.98	9.05	1.253	1.18208	1	404.5	Yes	Yes	No	No
704	1.29	10.28	3.4	1.3	0.3	1.7	5.2	14.1	183	Male	28	Non-Hispanic Black	3	1	115	77	5.6	2.81	4.16	Yes	0	2	22	13	22	103.43	4.66	1.321	1.02403	1	434.2	No	No	No	No
705	0.75	4.33	8.1	2.9	0.6	4.5	5.27	15.1	199	Male	54	Non-Hispanic Asian	5	1	138	87	5.9	2.81	4.24	Yes	0	1	27.2	33	31	77.79	5.05	4.177	5.56933	1	356.9	No	No	No	No
706	1.03	5.14	6	1.7	0.6	3.6	4.86	14.7	221	Male	44	Non-Hispanic White	3	1	130	84	5.7	2.81	5.79	Yes	0	2	33.1	24	19	105.2	5.11	1.434	1.39223	1	374.7	No	No	No	No
709	0.91	6.19	8.7	2.8	0.7	4.9	4.36	15.3	246	Female	40	Non-Hispanic White	3	1	98	73	4.7	2.81	4.97	Yes	1	1	44.9	17	16	66.3	4.83	1.558	1.71209	1	392.6	No	Yes	No	No
710	1.27	3.96	5.6	1.8	0.5	2.7	4.54	14.7	243	Male	51	Mexican American	2	3	160	92	5.7	2.81	6.93	Yes	0	1	25.1	43	34	83.1	5.94	5.668	4.46299	1	612.6	No	Yes	No	No
711	1.32	14.31	5.7	1.3	0.4	3.6	4.35	13.3	207	Female	66	Other Hispanic	1	2	169	91	5.6	3.336	5.17	Yes	0	2	42	16	16	49.5	6	1.31	0.992424	1	297.4	No	No	No	No
715	0.85	67.98	8.3	2.1	0.7	5.3	4.26	13.2	236	Male	64	Non-Hispanic Asian	5	1	103	66	5.8	3.336	4.71	Yes	1	1	26.1	20	26	135.25	5.27	1.298	1.52706	1	416.4	No	No	No	No
717	1.19	19.33	9.1	2.1	1	5.6	5.36	14.8	258	Male	60	Mexican American	4	3	132	83	5.9	2.81	3.59	Yes	1	1	29.2	24	23	81.33	5.05	1.931	1.62269	1	303.3	Yes	Yes	No	No
718	1.01	10.09	9.5	2.5	0.7	6.1	4.98	14.2	221	Female	68	Non-Hispanic White	5	1	118	55	5.9	2.87	5.02	Yes	1	1	49.6	15	15	73.37	5.61	2.687	2.6604	1	428.3	No	No	No	No
719	1.73	107.62	7	1.3	0.5	5	4.74	13.5	225	Male	59	Non-Hispanic White	4	1	136	98	5.8	2.81	6.85	Yes	0	2	23.2	24	31	56.58	5.88	2.687	1.55318	1	237.9	No	Yes	No	No
720	1.06	88.45	9.7	2.9	0.6	5.8	4.5	13.9	237	Male	62	Mexican American	1	2	123	71	5.7	3.982	5.82	Yes	1	2	23.8	28	29	88.4	5.11	1.84	1.73585	1	333.1	No	Yes	No	Yes
724	0.98	7.27	8.4	1.6	0.7	5.8	5.45	16	258	Male	35	Non-Hispanic White	2	2	147	89	5.4	3.077	4.6	Yes	0	2	30.4	28	20	69.84	5.5	1.355	1.38265	1	285.5	No	Yes	No	No
725	1.55	4.08	8.4	2.6	0.7	5	4.09	13.3	227	Male	54	Non-Hispanic White	1	1	109	78	5.5	2.81	6.05	Yes	1	1	30	14	16	103.43	5	2.303	1.48581	1	701.9	No	No	No	No
728	0.8	14.57	7.4	3.6	0.5	3.2	4.18	10.6	384	Female	47	Non-Hispanic Black	2	3	112	78	5.8	2.276	3.88	Yes	1	2	42.7	16	13	70.72	5.5	1.897	2.37125	1	440.2	Yes	Yes	No	No
729	1.24	11.45	6	2.1	0.6	3.2	4.72	15.2	229	Male	43	Mexican American	1	1	109	65	5.6	2.81	5.17	Yes	0	2	28.1	24	19	68.07	4.72	2.619	2.1121	1	356.9	No	No	No	No
733	1.4	41.48	7.2	1.5	0.5	4.9	4.82	14.2	233	Female	74	Non-Hispanic White	3	1	149	82	5.5	2.896	4.89	Yes	0	2	38.5	13	18	60.11	5.27	1.468	1.04857	1	297.4	No	No	No	No
734	0.78	8.59	8.4	1.6	1.2	5.4	6.71	17.8	129	Male	58	Non-Hispanic White	3	3	91	70	10.7	2.379	4.14	Yes	1	1	41	60	41	106.08	16.21	2.258	2.89487	1	327.1	Yes	Yes	No	No
736	1.55	4.18	7.5	2	0.5	4.6	4.86	14.4	301	Female	53	Non-Hispanic White	4	1	136	94	5.9	3.207	5.59	Yes	1	2	28	19	16	59.23	5.05	1.987	1.28194	1	368.8	No	No	No	No
737	0.93	7.75	9.6	4.3	0.6	4.4	5.58	17.2	247	Male	56	Non-Hispanic White	5	2	120	77	7.4	2.81	3.44	Yes	1	1	27	22	18	87.52	7.05	2.145	2.30645	1	261.7	Yes	No	No	Yes
738	1.27	6.51	9.8	2.9	0.7	6.1	4.73	13.8	169	Female	64	Non-Hispanic Black	4	2	172	68	5.2	2.896	4.71	Yes	1	2	44.4	55	42	89.28	4.88	1.4	1.10236	1	410.4	No	Yes	No	No
741	1.22	12.35	7.2	2	0.5	4.5	4.31	13.5	230	Male	58	Non-Hispanic Asian	5	1	130	75	6.1	2.81	5.97	Yes	0	2	24.3	19	19	82.21	5.44	1.773	1.45328	1	279.6	No	Yes	No	No
742	1.22	6.22	8.6	2	1	5.5	4.88	13	233	Female	48	Non-Hispanic Black	4	3	140	85	6	4.784	6.52	Yes	1	1	36.9	18	21	61	5.16	1.287	1.05492	1	279.6	No	No	No	No
745	0.88	6.22	12.2	2.9	0.7	8.4	5.3	15.6	320	Male	39	Non-Hispanic White	3	1	139	90	5.6	2.81	4.84	Yes	1	2	23	33	23	75.14	4.88	1.513	1.71932	1	333.1	No	Yes	No	No
746	0.75	2.67	7.7	2.9	0.5	4.1	4.99	14.4	147	Male	66	Other Hispanic	1	1	116	72	6.5	2.81	4.89	Yes	1	2	31.8	21	22	89.28	5.72	2.089	2.78533	1	458	Yes	Yes	No	No
749	0.83	7.63	7.7	1.8	0.6	5.1	4.47	13.8	225	Female	32	Other Hispanic	2	2	114	83	5.7	2.638	4.11	Yes	0	2	30.6	13	16	59.23	5.05	1.614	1.94458	1	303.3	No	No	No	No
750	0.98	7.92	8.7	2.4	0.6	5.6	4.48	14	243	Female	50	Mexican American	2	2	134	83	5.3	2.819	5.46	Yes	1	1	36.2	24	25	45.08	5.55	3.76	3.83673	1	339	No	Yes	No	No
751	0.98	28.33	8	3	0.4	4.4	4.69	13	207	Female	59	Mexican American	1	3	116	78	7.7	2.327	3.96	Yes	0	2	39.8	24	29	84.86	8.55	1.626	1.65918	1	362.8	Yes	No	No	No
752	1.01	3.33	6.8	2.7	0.7	3.2	5.32	16.7	248	Male	61	Mexican American	4	1	125	77	5	2.81	4.22	Yes	1	1	23.5	16	18	88.4	4.55	2.077	2.05644	1	267.7	No	No	No	No
755	1.06	488.32	6.1	2.6	0.4	3.1	4.47	12.3	212	Female	32	Other Hispanic	3	3	107	70	5.7	2.81	4.86	No	0	2	39.3	16	18	55.69	4.77	1.445	1.36321	1	327.1	No	No	No	No
756	0.72	9.62	4.3	1.5	0.3	2.4	5.48	14.7	186	Female	64	Non-Hispanic White	3	2	131	88	5.9	1.784	2.87	Yes	1	2	26.2	33	46	55.69	6.16	0.869	1.20694	1	232	No	Yes	No	No
761	1.14	13.88	7.8	2.8	0.5	4.3	4.5	14	257	Female	76	Non-Hispanic White	3	1	124	68	6	2.198	4.37	Yes	0	1	30.5	28	20	70.72	5.27	2.45	2.14912	1	309.3	No	No	No	No
763	1.06	6.74	9.6	3.3	0.4	5.5	5.04	12.2	305	Female	29	Non-Hispanic Asian	5	3	102	70	6.1	1.655	3.26	Yes	0	2	41.6	12	13	57.46	5.38	1.344	1.26792	1	374.7	No	No	No	No
767	1.45	29.01	8.8	2.7	0.4	5.5	5.35	15.2	198	Female	72	Non-Hispanic Black	5	2	151	85	6.4	2.81	5.35	Yes	1	2	36.3	14	18	62.76	4.61	1.558	1.07448	1	345	No	Yes	No	No
768	1.27	10.68	6.9	2.2	0.5	4	4.2	13.5	356	Female	28	Other Race	5	1	104	66	5.2	2.586	4.58	Yes	0	2	32.8	10	11	53.92	5.44	1.705	1.34252	1	303.3	No	No	No	No
770	1.19	69.23	7.9	2.3	0.7	4.6	5.67	19.1	199	Female	64	Non-Hispanic White	3	2	102	72	5.3	2.81	5.72	No	1	2	33	11	16	72.49	5.27	2.552	2.14454	1	345	No	Yes	No	No
773	0.93	2.5	7.1	2.7	0.7	3.6	4.87	13.6	255	Female	37	Non-Hispanic Asian	5	1	101	65	5.1	3.129	4.71	Yes	0	2	28.7	23	14	70.72	4.55	1.626	1.74839	1	350.9	No	No	No	No
774	0.8	4.79	7.7	2.9	0.5	3.7	4.98	13.7	272	Male	53	Mexican American	3	1	103	77	4.9	1.94	3.26	Yes	0	2	27.8	30	25	82.21	5.83	1.298	1.6225	1	356.9	No	Yes	No	Yes
776	0.85	3.62	6.6	1.8	0.4	4.1	5.14	14.8	266	Male	38	Non-Hispanic Asian	5	1	123	74	5.6	2.198	4.19	Yes	0	1	23.3	13	12	81.33	4.83	2.653	3.12118	1	321.2	No	No	No	No
777	1.22	2.48	6.1	2.2	0.6	3.2	5.25	14.8	309	Male	46	Non-Hispanic Black	5	1	107	77	5.9	2.81	4.22	Yes	0	2	25.5	18	22	104.31	5.72	1.389	1.13852	1	380.7	No	No	No	No
778	0.91	3.75	6.5	1.3	0.5	4.4	4.97	15.7	168	Male	49	Non-Hispanic White	4	1	108	70	9.8	2.81	5.64	Yes	0	2	30.2	26	20	96.36	15.21	5.182	5.69451	1	404.5	Yes	Yes	No	No
780	1.53	18.4	11.3	2.9	0.8	7.5	5.35	16.1	270	Female	40	Non-Hispanic White	4	1	119	80	6.8	2.81	4.86	Yes	1	2	44.2	27	16	81.33	5.66	1.671	1.09216	1	422.3	No	Yes	No	No
781	1.29	30.63	14.9	3.7	1.2	9.8	4.88	14.7	370	Male	43	Non-Hispanic White	3	1	147	97	5.6	2.81	6	Yes	0	2	22.6	9	16	84.86	5.05	1.321	1.02403	1	220.1	No	Yes	No	No
782	0.88	17.42	7.4	2.8	0.5	3.8	5.39	14.6	293	Male	36	Non-Hispanic Black	3	1	137	94	6.6	2.81	4.24	Yes	1	2	47.4	20	16	87.52	6.44	2.1	2.38636	1	422.3	No	No	No	No
783	1.55	47.76	6.6	1.7	0.5	4.1	4.28	12.8	229	Male	79	Non-Hispanic White	3	2	156	56	5.4	2.81	4.86	Yes	1	2	20.4	10	16	104.31	5.77	1.931	1.24581	1	273.6	No	Yes	No	No
784	1.29	10.16	8.6	2	0.7	5.5	5.39	15.9	286	Female	62	Non-Hispanic White	3	2	107	75	7.7	2.845	4.68	Yes	1	1	36.1	13	12	56.58	8.38	1.389	1.07674	1	356.9	Yes	Yes	No	No
785	1.01	2.68	5.9	1.9	0.6	3.1	4.97	15.3	168	Male	25	Non-Hispanic Asian	5	3	118	74	5.5	4.991	6.59	No	0	2	29.2	29	20	72.49	5.22	1.411	1.39703	1	362.8	No	No	No	No
786	1.03	6.64	6.6	2.4	0.4	3.2	5.38	14.4	236	Male	43	Non-Hispanic Black	4	1	136	92	7.8	2.896	4.32	Yes	1	2	35.6	19	15	85.75	8.99	0.971	0.942718	1	339	Yes	Yes	No	No
787	2.07	30.96	9	2.4	0.8	5.7	4.6	15	267	Male	63	Non-Hispanic Black	3	2	146	73	4.9	2.81	4.99	Yes	0	2	20.1	13	17	132.6	4.61	2.168	1.04734	1	368.8	No	Yes	No	No
788	1.14	9.71	4.8	1.2	0.4	3.1	4.29	11.4	296	Female	40	Non-Hispanic Black	4	3	112	79	5.8	2.81	4.42	Yes	1	2	28.8	8	15	100.78	5.11	1.603	1.40614	1	249.8	No	No	No	No
793	1.16	3.28	9.5	1.8	0.7	6.7	4.84	14.8	215	Male	60	Mexican American	3	1	119	68	5.8	2.81	6.05	Yes	1	2	29	21	28	113.15	4.77	3.895	3.35776	1	392.6	No	No	No	No
800	1.03	1.17	5.1	1.7	0.4	2.9	4.91	15.1	220	Male	33	Other Hispanic	4	1	116	70	5.1	2.81	3.49	Yes	0	2	29.2	27	29	101.66	4.94	2.032	1.97282	1	333.1	No	Yes	No	No
804	1.32	7.71	8	2	0.8	5	3.89	15.3	258	Male	37	Other Hispanic	4	1	132	83	5.7	4.086	6.05	Yes	0	2	32.9	43	62	59.23	5.77	1.592	1.20606	1	350.9	No	Yes	No	No
805	1.16	8.92	5.3	1.6	0.3	3.2	4.68	13.6	219	Female	52	Non-Hispanic Asian	5	1	118	63	7.2	4.422	6.26	Yes	0	1	26.8	14	13	60.11	8.6	1.592	1.37241	1	255.8	Yes	No	No	No
806	1.32	8.92	5.5	3.1	0.3	1.9	4.55	14	251	Female	57	Other Race	5	2	142	98	5.6	3.336	5.59	Yes	0	2	37.9	23	19	68.07	5	2.213	1.67652	1	315.2	No	Yes	No	No
807	1.37	3.6	11.1	2.9	0.8	6.9	5.02	14.6	349	Female	25	Other Race	4	1	128	82	5.4	4.474	6.47	Yes	0	2	25.2	22	16	62.76	5.27	1.558	1.13723	1	249.8	No	Yes	No	No
811	1.01	6	8.2	3	0.7	4.2	4.39	13.7	336	Female	34	Mexican American	3	1	100	66	5.8	2.81	4.76	Yes	0	2	36.2	13	13	60.11	5	1.535	1.5198	1	345	No	Yes	No	No
812	1.09	3.24	7.1	1.7	0.6	4.4	5.07	15.7	199	Male	71	Non-Hispanic White	5	1	107	67	5.6	1.81	3.31	Yes	1	1	31.1	29	21	106.96	5.38	1.016	0.93211	1	416.4	No	Yes	No	No
816	1.06	5.89	4.6	1.6	0.4	2.5	6.02	16.2	184	Male	41	Other Race	4	2	132	86	5.4	2.017	3.59	Yes	0	1	31.6	23	21	87.52	5.33	1.287	1.21415	1	481.8	Yes	No	No	No
818	1.09	37.76	8	3	0.7	4.1	5.78	16	275	Male	37	Mexican American	3	1	128	82	6.1	3	5.02	Yes	0	2	35.4	60	30	64.53	5.61	2.247	2.06147	1	362.8	Yes	No	No	No
819	1.03	401.27	10.4	1.5	0.7	7.9	2.56	8.3	156	Male	80	Non-Hispanic Black	2	2	134	68	4.6	1.086	2.56	Yes	1	2	30.07	6	6	805.32	5.38	1.073	1.04175	1	321.2	No	Yes	No	No
821	1.19	47.76	4.3	1.3	0.5	2.4	4.1	12.7	185	Female	80	Non-Hispanic White	3	2	128	53	5.6	3.233	4.97	Yes	0	2	30.07	9	15	99.01	5.94	1.31	1.10084	1	303.3	No	No	No	No
822	1.09	7.53	8.1	2	0.4	5.5	4.39	12.1	258	Female	31	Other Hispanic	4	1	117	84	6	2.81	4.68	Yes	0	2	37.4	15	15	54.81	4.44	1.039	0.953211	1	321.2	No	Yes	No	No
824	1.11	9.87	10.7	3	0.7	6.7	5.37	17.1	254	Male	34	Mexican American	4	2	143	94	5	2.81	3.34	Yes	1	2	40.9	10	10	91.05	5.27	2.055	1.85135	1	350.9	No	Yes	No	No
825	1.5	11.88	7.7	4.2	0.7	2.6	4.75	14	382	Female	60	Non-Hispanic Black	4	3	121	75	5.7	2.81	4.11	Yes	1	2	24.5	14	24	70.72	4	2.823	1.882	1	309.3	No	Yes	No	No
828	0.98	6.67	6.8	3.1	0.7	2.6	5.21	14.3	259	Male	63	Other Race	4	1	168	109	5.8	4.526	6.03	Yes	1	2	25.1	8	15	80.44	6	1.31	1.33673	1	368.8	No	Yes	No	No
829	1.53	5.27	6.8	2	0.6	4	5.31	15.2	337	Male	42	Mexican American	5	3	141	85	5.9	2.81	5.46	Yes	0	2	25.9	37	21	83.98	5.61	1.761	1.15098	1	458	No	Yes	No	No
831	1.03	6	5.6	1.4	0.6	3.4	4.8	12.7	249	Male	60	Other Race	3	1	116	60	8.6	2.81	3.57	Yes	1	1	41.5	15	12	112.27	14.1	1.321	1.28252	1	315.2	Yes	No	Yes	Yes
833	1.68	10	8.4	2.9	0.7	4.2	4.1	12.6	311	Female	75	Non-Hispanic White	4	1	137	74	6.8	1.836	4.16	Yes	1	1	35.2	22	18	93.7	5.94	1.558	0.927381	1	463.9	Yes	No	No	No
834	0.91	3.84	9.6	2.5	0.8	5.9	4.91	15.6	286	Male	46	Non-Hispanic White	4	1	118	78	5.1	2.81	4.19	Yes	0	2	26.3	30	18	105.2	5.11	1.287	1.41429	1	428.3	No	No	No	No
836	0.98	10.46	7.3	2.6	0.6	3.8	5.48	14.7	362	Male	43	Mexican American	2	2	124	81	6.3	3.388	4.89	Yes	1	1	31	35	20	71.6	6.44	1.366	1.39388	1	345	No	Yes	No	No
838	1.06	5.19	6.8	1.7	0.5	4.4	5.21	15.3	213	Male	36	Other Race	4	3	119	82	5.2	3.698	5.38	Yes	1	1	34.8	21	20	87.52	5.72	1.502	1.41698	1	392.6	No	Yes	No	No
839	1.29	7.39	6.8	2	0.7	3.7	5.61	15.9	262	Male	64	Non-Hispanic White	4	1	141	82	5.8	2.81	4.5	Yes	0	2	30	26	15	81.33	4.94	1.264	0.979845	1	303.3	No	No	No	No
843	0.96	7.84	7.7	2.5	0.7	4.3	5.17	14.8	313	Male	36	Non-Hispanic Asian	4	1	123	87	6.6	3.724	5.59	No	0	2	34.2	58	29	65.42	9.55	2.19	2.28125	1	327.1	No	No	No	No
852	1.11	2.18	7.9	2.7	0.6	4	5.18	15.7	207	Male	46	Non-Hispanic White	4	1	108	77	5.7	2.043	4.29	Yes	1	1	31.3	13	16	101.66	5.27	2.676	2.41081	1	339	No	No	No	No
853	1.03	6.73	8.1	2	0.6	5.1	5.11	14.9	172	Male	46	Non-Hispanic White	2	1	107	72	5.5	2.81	6	Yes	1	2	30.2	19	21	86.63	4.88	2.371	2.30194	1	505.6	No	No	No	No
856	1.11	19.09	5.8	1.5	0.6	3.6	3.95	13.8	168	Male	80	Non-Hispanic White	4	1	109	83	5.4	2.81	2.53	Yes	0	2	29.5	14	18	114.04	4.66	1.185	1.06757	1	350.9	No	No	No	No
859	0.98	11.48	8.4	1.9	0.5	5.8	4.7	14.1	230	Male	49	Other Race	1	1	104	52	5.4	2.896	4.89	Yes	0	2	24.5	18	29	99.89	5.16	2.45	2.5	1	392.6	No	Yes	No	No
865	0.93	4.57	7.9	3.1	0.6	4.1	4.77	14.8	252	Male	43	Other Hispanic	4	3	154	98	5.2	2.81	5.33	Yes	1	1	23.6	24	23	80.44	3.77	5.724	6.15484	1	249.8	Yes	No	No	No
866	1.06	17.47	6.9	1.5	0.5	4.6	4.06	12.6	197	Female	65	Non-Hispanic Black	3	1	148	75	5.8	2.638	5.07	Yes	1	1	36.1	26	31	76.02	6.77	3.252	3.06792	1	553.2	Yes	No	No	No
869	0.8	744.74	8.4	3.5	1	3.7	5.44	15.2	194	Male	78	Non-Hispanic White	1	2	144	95	12.2	2.81	6.8	Yes	1	1	31.8	21	16	127.3	27.14	8.366	10.4575	1	333.1	Yes	No	No	No
870	1.06	5.26	12.5	3.4	0.6	8.1	4.48	13.2	327	Female	45	Non-Hispanic Black	4	3	119	85	5.7	2.81	3.98	Yes	1	2	49.7	16	20	79.56	5.16	2.089	1.97075	1	279.6	No	Yes	No	No
872	1.37	13.45	5.8	1.7	0.6	3	3.51	11.7	210	Female	80	Non-Hispanic White	3	1	131	53	5.3	2.81	4.01	Yes	1	1	24.6	12	21	92.82	4.94	2.484	1.81314	1	196.3	No	No	No	No
873	1.22	16.24	5.7	1.7	0.3	3.4	4.65	11.5	261	Female	44	Mexican American	4	1	117	89	5.3	2.845	4.58	No	0	2	49.1	12	13	48.62	5.38	1.264	1.03607	1	297.4	No	No	No	No
878	1.03	13.54	9.2	2.9	0.7	5.2	4.27	13.3	176	Female	75	Non-Hispanic White	3	1	138	55	6	2.81	4.09	Yes	0	1	25.9	9	18	89.28	4.66	2.134	2.07184	1	345	No	Yes	No	No
879	1.03	1043.88	9.5	2.2	0.8	5.4	4.6	14.1	211	Male	54	Non-Hispanic Asian	4	1	114	72	7.5	2.81	4.11	Yes	1	1	42.8	27	21	104.31	5.11	2.552	2.47767	1	404.5	Yes	Yes	Yes	Yes
884	1.37	4.13	7.8	1.6	0.8	5	5.31	16.6	183	Male	47	Mexican American	2	1	123	76	5.5	4.862	6.8	Yes	0	1	29	21	15	82.21	5.38	1.468	1.07153	1	416.4	No	Yes	No	No
885	1.24	4.74	8.3	4	0.8	3.3	5.13	16	208	Male	36	Other Race	5	1	136	78	5.1	3.698	6.23	Yes	0	2	18.1	49	42	82.21	4.61	3.026	2.44032	1	297.4	No	Yes	No	No
886	0.96	6.01	8.6	3.2	0.9	4.1	5.51	17.3	202	Male	44	Other Hispanic	3	1	126	77	5.4	3.698	5.3	Yes	0	1	37.2	44	28	76.91	5.38	1.558	1.62292	1	327.1	No	Yes	No	No
888	1.03	30.14	10.5	2.3	1.4	6.4	5.44	16.6	253	Male	52	Other Hispanic	5	1	111	71	5.5	2.81	4.24	Yes	1	1	30.6	21	17	108.73	4.77	2.303	2.23592	1	297.4	No	No	No	No
892	0.75	11.52	7	2.7	0.4	3.7	5.2	14.1	269	Female	65	Non-Hispanic Black	3	2	99	56	11.6	1.758	3.54	Yes	1	1	31.5	13	15	72.49	13.38	2.427	3.236	1	350.9	Yes	Yes	No	No
893	1.5	4.47	7.3	3	0.4	3.8	5.11	13.1	211	Female	39	Non-Hispanic White	4	1	109	78	6.7	2.81	4.65	Yes	0	2	45.1	11	13	75.14	6.38	4.143	2.762	1	261.7	No	No	No	No
894	1.86	4.09	6.3	2.6	0.6	3	4.96	14.4	277	Male	74	Mexican American	1	1	116	48	5.5	2.81	5.74	Yes	0	2	25.7	13	20	96.36	4.77	2.348	1.26237	1	327.1	No	No	No	No
897	1.22	15.98	12.1	3.6	1	6.7	4.57	14.3	272	Female	64	Mexican American	4	2	128	89	8.3	1.681	4.09	Yes	1	1	36.1	73	74	58.34	11.32	2.856	2.34098	1	356.9	Yes	Yes	No	No
898	1.19	3474.03	12.2	3.1	0.9	7.9	4.47	13.2	202	Female	62	Mexican American	2	3	125	69	11.4	2.896	4.55	Yes	1	1	37.1	28	29	81.33	15.1	1.219	1.02437	1	392.6	Yes	No	Yes	Yes
900	0.98	6.4	7.3	2.9	0.5	3.8	4.89	14	297	Female	74	Non-Hispanic White	4	2	141	68	5.8	2.81	7.45	Yes	1	1	33.5	10	14	71.6	5.33	3.545	3.61735	1	220.1	Yes	Yes	No	No
902	0.91	13.33	8.7	2.5	0.6	5.4	4.24	10.3	414	Female	31	Non-Hispanic Asian	5	1	123	81	6.8	2.379	4.63	No	0	2	27.4	14	14	39.78	6.27	3.285	3.60989	1	321.2	No	No	No	No
904	0.88	4.75	8.1	2.4	0.5	4.9	4.67	13.8	307	Female	28	Other Race	4	2	100	65	5.1	2.069	3.47	Yes	0	2	33.6	12	11	65.42	5.83	1.298	1.475	1	350.9	No	Yes	No	No
906	1.24	28.44	6.2	1.5	0.4	4.2	4.3	13.4	202	Female	46	Non-Hispanic White	3	1	100	70	5.1	2.81	5.59	Yes	0	1	29.5	7	13	79.56	4.94	1.603	1.29274	1	327.1	No	No	No	No
908	1.01	13	6.9	2.7	0.4	3.5	4.9	14.8	154	Male	53	Mexican American	1	1	169	93	7.8	2.379	4.42	Yes	1	1	42.3	32	21	69.84	8.6	2.393	2.36931	1	475.8	Yes	Yes	No	No
910	0.85	128.53	7.6	1.5	0.8	4.6	4.97	14.3	203	Male	80	Non-Hispanic White	5	1	124	54	6.8	2.81	3.96	Yes	1	2	32.7	20	20	73.37	10.38	2.269	2.66941	1	202.2	Yes	No	No	Yes
912	1.24	6.97	6.6	2.4	0.5	3.5	4.28	13.7	178	Female	71	Non-Hispanic Asian	3	2	130	80	5.3	2.81	4.86	Yes	1	2	19.2	12	18	81.33	4.94	1.716	1.38387	1	232	No	Yes	No	No
913	1.16	3.4	6.3	1.9	0.5	3.7	5.13	15.9	230	Male	56	Non-Hispanic White	5	1	122	75	5.5	2.81	5.4	Yes	1	1	30.9	32	24	105.2	5.05	1.66	1.43103	1	315.2	No	No	No	No
914	1.5	43.66	7.9	2.5	0.4	4.2	4.77	14.5	396	Female	53	Non-Hispanic White	4	1	98	66	6.3	2.81	5.69	Yes	1	1	45.1	18	13	52.16	6.49	1.547	1.03133	1	160.6	Yes	No	No	No
915	1.37	3.02	8.3	3	0.7	4.4	5.25	14.8	352	Male	39	Mexican American	2	1	123	83	5.3	2.81	5.28	Yes	0	2	29.1	32	23	86.63	5.22	2.269	1.6562	1	362.8	No	Yes	No	No
918	1.4	4.85	8	2.8	0.8	3.8	5.37	16.3	256	Male	29	Non-Hispanic White	5	1	112	78	5.3	2.81	6.75	Yes	1	2	34.5	44	29	76.91	5.61	1.784	1.27429	1	345	No	No	No	No
921	1.73	11.88	13	3.3	1	8.3	5.29	16.3	258	Male	50	Non-Hispanic White	5	2	135	85	5.4	2.81	6.31	Yes	0	2	23.2	20	22	78.68	3.94	2.653	1.53353	1	392.6	No	Yes	No	No
922	0.83	6.56	6.1	1.7	0.8	3.3	5.39	16.8	219	Male	70	Other Race	1	1	139	69	5.6	1.112	2.66	Yes	1	1	30.07	19	24	80.44	4.44	1.773	2.13614	1	327.1	No	Yes	Yes	No
928	1.06	40.89	5.2	1.5	0.5	3.1	4.08	12.7	116	Male	77	Non-Hispanic White	1	2	136	75	6.9	2.81	3.93	Yes	0	1	31.8	9	12	67.18	5.77	1.106	1.0434	1	243.9	Yes	Yes	No	No
932	1.11	5.68	7.4	1.8	0.7	4.7	4.96	14.1	291	Female	54	Non-Hispanic White	4	3	142	73	5.3	2.81	4.89	Yes	0	2	62.1	18	19	71.6	4.66	1.332	1.2	1	321.2	No	No	No	No
935	0.91	4.55	8.7	2.6	0.6	5.1	4.53	11.4	319	Female	34	Non-Hispanic White	3	1	109	72	5.8	3.957	5.77	Yes	0	2	33.9	17	13	59.23	4.72	2.1	2.30769	1	214.1	No	Yes	No	No
936	0.98	7.33	5.1	1.5	0.5	3	4.67	14.2	155	Male	65	Non-Hispanic White	4	1	117	61	6.7	2.81	3.8	Yes	0	1	22.3	31	29	149.4	5.33	1.502	1.53265	1	333.1	Yes	Yes	No	No
940	0.85	3.56	7.7	2.6	1	3.9	4.08	11.9	418	Female	23	Non-Hispanic Black	4	1	99	60	5.9	2.81	4.06	Yes	0	2	43.3	10	12	63.65	6.88	0.926	1.08941	1	321.2	Yes	No	No	No
941	1.99	6.09	11	2.5	0.9	7.6	4.49	13.4	311	Female	55	Non-Hispanic White	3	1	132	68	6	2.81	5.74	Yes	1	2	20.9	20	18	61.88	5.38	2.055	1.03266	1	214.1	No	Yes	No	No
945	1.27	164.5	5.1	1.8	0.4	2.7	5.03	15	148	Male	58	Non-Hispanic Black	4	1	145	91	6.7	2.81	3.65	Yes	1	1	33.2	27	25	94.59	3.66	2.823	2.22283	1	321.2	Yes	No	No	Yes
949	1.19	5.87	10.9	3.8	0.7	6.1	5.45	17.3	204	Male	46	Non-Hispanic Black	4	3	181	114	5.2	2.81	5.3	Yes	0	2	31.2	15	20	99.89	4.5	2.303	1.93529	1	434.2	No	No	No	No
950	0.78	2000	8.5	2.9	0.5	4.7	4.23	11.9	305	Female	68	Non-Hispanic Black	3	1	171	87	10.1	1.81	3.18	Yes	1	1	36.9	11	12	168.84	6.55	1.535	1.96795	1	517.5	Yes	No	No	No
951	1.45	31.5	8.7	2.8	0.5	4.7	4.97	15.2	216	Female	57	Non-Hispanic White	3	1	139	73	7.5	3.491	5.46	No	1	2	37.3	20	18	58.34	9.44	1.355	0.934483	1	315.2	Yes	No	No	No
955	0.96	6.76	10	2	1.2	6.6	5.32	17	181	Male	61	Non-Hispanic White	1	1	115	78	5.7	2.81	5.72	Yes	1	1	29.8	32	25	90.17	3.28	4.121	4.29271	1	350.9	No	Yes	No	No
956	0.91	3.97	10.9	2.5	0.6	7.5	5.2	15.8	306	Male	37	Non-Hispanic White	3	1	128	94	5.4	4.5	5.92	Yes	1	2	42.9	32	25	82.21	5.83	1.31	1.43956	1	523.4	No	No	No	No
957	1.45	3.51	6.2	1.6	0.8	3.6	4.47	14.2	239	Male	40	Non-Hispanic White	5	1	114	70	5.6	3.207	5.4	Yes	0	2	27.5	16	21	77.79	4.83	1.852	1.27724	1	291.5	No	Yes	No	No
958	1.4	8.79	10	3.4	0.4	6	4.79	14.3	226	Female	55	Mexican American	3	3	191	106	5.3	2.81	5.51	Yes	0	2	36	17	21	62.76	5.33	1.637	1.16929	1	232	No	Yes	No	No
959	0.67	1.4	8.1	2.2	0.5	5.1	5.55	15.5	197	Male	39	Mexican American	2	1	113	65	6	2.81	6.47	Yes	0	1	32.8	33	22	89.28	5	5.735	8.5597	1	327.1	No	Yes	No	No
960	1.14	3.59	6.3	2.2	0.5	3.4	4.75	14.3	225	Male	47	Other Hispanic	5	1	120	72	5.5	2.81	4.03	Yes	0	1	27.4	26	20	93.7	4.61	1.964	1.72281	1	434.2	No	No	No	No
961	1.19	6.94	6	2.4	0.5	3	4.52	9.5	338	Female	34	Mexican American	2	1	110	73	5.8	2.353	4.37	Yes	0	2	33.5	11	15	45.08	5.27	1.987	1.66975	1	243.9	No	Yes	No	No
965	1.37	0.86	8.5	2.3	0.7	5.2	5.56	17	245	Male	31	Other Race	2	3	135	98	5.5	2.81	5.97	Yes	1	2	31.4	63	38	75.14	4.61	3.579	2.61241	1	481.8	No	Yes	No	No
966	1.29	5.1	6.1	1.7	0.6	3.7	4.29	12	290	Female	59	Non-Hispanic Black	4	1	126	67	6.6	2.379	4.47	Yes	1	1	24.7	14	16	76.02	5.77	1.897	1.47054	1	309.3	No	No	No	No
967	0.85	10.13	5.5	2	0.4	3	4.75	14.6	210	Male	61	Non-Hispanic White	3	2	149	79	5.4	2.81	5.07	Yes	0	2	24.1	20	26	89.28	4.94	3.579	4.21059	1	291.5	No	Yes	No	No
969	1.42	3.61	6.9	2.3	0.5	3.7	4.18	12	259	Female	37	Non-Hispanic White	3	1	110	72	4.7	2.25	4.45	Yes	0	2	29.7	17	19	63.65	4.83	1.806	1.27183	1	208.2	No	No	No	No
970	1.29	149.01	4.2	0.9	0.7	2.2	4.01	12.3	164	Male	66	Non-Hispanic Black	4	1	138	65	10.8	2.405	4.34	Yes	1	2	31.7	9	13	231.61	11.32	1.558	1.20775	1	440.2	Yes	Yes	No	No
972	0.8	8.05	11.3	2.1	0.5	8.4	4.65	13.2	258	Female	40	Non-Hispanic White	2	1	109	77	5.3	3.233	4.91	Yes	0	1	38.8	18	16	53.92	5	2.1	2.625	1	309.3	No	No	No	No
975	1.24	22.03	7.3	3	0.6	3.6	4.89	11.9	407	Female	33	Non-Hispanic White	3	1	96	62	5.6	2.612	4.47	Yes	1	2	39	8	11	75.14	5.05	1.569	1.26532	1	237.9	No	No	No	No
976	1.16	1312.93	11.1	3.9	0.7	6.4	5.5	17.3	215	Male	60	Other Hispanic	4	2	194	100	12.8	2.508	4.55	Yes	1	2	42	32	23	90.17	17.65	2.156	1.85862	1	303.3	Yes	No	No	No
977	1.45	4.58	7.4	2.2	0.5	4.6	4.52	13.3	288	Female	29	Other Hispanic	1	1	102	67	5.6	2.922	4.99	Yes	0	2	42	12	11	44.2	5.11	1.547	1.0669	1	232	No	No	No	No
979	1.45	5.89	6.7	1.9	0.5	4.2	5.49	13.2	205	Male	53	Non-Hispanic Asian	4	3	115	65	5.7	2.81	5.48	Yes	1	1	24.8	31	30	81.33	5.61	1.829	1.26138	1	237.9	Yes	No	No	No
982	1.66	10.69	6.5	2.2	0.6	3.5	5.17	16.3	213	Male	75	Non-Hispanic White	3	1	131	59	5.6	2.81	5.22	Yes	0	2	23.5	22	22	92.82	4.72	2.326	1.4012	1	309.3	No	Yes	No	No
984	1.06	5.71	6.1	2.4	0.5	3	6.32	13.3	210	Male	43	Non-Hispanic Asian	4	1	120	73	6.3	4.112	5.95	Yes	0	2	27.3	35	29	73.37	7.55	1.908	1.8	1	362.8	No	No	No	No
986	0.59	24.82	8.8	2.6	0.5	5.4	4.51	13.3	364	Female	33	Mexican American	3	1	111	72	5.7	3	4.65	Yes	0	2	35.7	28	14	41.55	6.66	2.427	4.11356	1	356.9	No	No	No	No
990	1.27	20.6	7.4	1.6	0.7	4.8	4.91	13.6	312	Female	49	Non-Hispanic White	4	2	113	82	5.6	2.81	3.93	Yes	1	2	56.5	14	15	86.63	5.38	1.456	1.14646	1	315.2	No	No	No	No
991	0.98	183.84	13.9	4.1	1	8.2	4.4	13.6	328	Male	60	Mexican American	1	2	136	75	6.1	2.81	4.32	Yes	0	2	56.3	22	18	76.91	5.55	4.177	4.26224	1	446.1	Yes	Yes	No	No
992	1.22	6.34	7.4	1.8	1	4.3	5.22	17.5	234	Male	52	Non-Hispanic White	5	1	128	82	5.4	2.379	4.06	Yes	0	2	32.6	60	33	58.34	4.94	1.163	0.953279	1	315.2	No	Yes	No	No
993	1.5	6.32	12.2	3.2	0.4	8.4	4.68	14.7	405	Female	59	Non-Hispanic White	3	2	139	78	5.9	3.517	5.61	Yes	0	2	32.2	14	15	77.79	5.27	1.479	0.986	1	303.3	No	Yes	No	No
994	0.72	4.98	8.8	2.8	0.4	5.5	4.2	12.4	269	Female	43	Non-Hispanic Black	4	1	106	69	5.9	2.81	5.48	Yes	0	2	41.5	14	16	70.72	5.72	1.818	2.525	1	291.5	No	Yes	No	No
995	1.27	4.77	4.4	1.6	0.5	2.1	4.81	14.1	220	Male	63	Non-Hispanic Black	4	1	103	67	6.5	3.931	5.87	Yes	0	2	26.1	34	20	102.54	6.66	1.592	1.25354	1	410.4	No	Yes	No	No
997	0.98	7.76	9.3	2.4	0.7	6	5.68	16.1	366	Male	39	Non-Hispanic White	4	2	109	69	5.8	2.276	4.65	Yes	1	2	41.3	20	15	75.14	5.38	3.229	3.2949	1	333.1	No	No	No	No
998	1.14	2.39	6.2	2	0.7	3.3	5.24	15.7	194	Male	28	Non-Hispanic Black	2	3	118	56	5.4	2.81	3.62	Yes	0	2	22.8	14	15	96.36	5.61	1.174	1.02982	1	267.7	No	Yes	No	No
999	1.47	32.25	7.8	2	0.5	5	4.43	14.1	296	Female	76	Non-Hispanic White	4	1	141	82	6.3	2.81	5.02	Yes	1	1	33.5	12	15	67.18	5.72	1.852	1.25986	1	220.1	No	Yes	No	No
1000	1.19	30.69	9.1	3.3	0.6	4.5	4.63	14.9	209	Male	59	Non-Hispanic White	2	1	138	94	8.5	2.81	5.46	Yes	1	1	29.9	15	14	104.31	10.55	3.737	3.14034	1	327.1	Yes	Yes	Yes	No
1001	1.11	15.77	6.7	2.2	0.6	3.8	4.27	12.4	335	Female	58	Other Hispanic	2	1	112	67	5.8	2.81	4.91	Yes	0	2	35.8	19	19	51.27	4.61	2.303	2.07477	1	190.3	No	No	No	No
1002	1.22	2.17	5.4	2.4	0.5	2.4	4.68	12.9	272	Male	30	Non-Hispanic Black	3	3	96	62	5.7	2.81	4.22	Yes	0	2	36.3	13	13	71.6	4.94	1.761	1.44344	1	273.6	No	Yes	No	No
1003	1.47	48.18	6	1.1	0.5	4	4.46	13.8	145	Female	80	Non-Hispanic White	3	2	118	70	5.9	2.81	4.81	No	0	2	29.1	10	15	82.21	5.61	1.761	1.19796	1	279.6	No	No	No	No
1005	1.16	10.95	9	3.1	0.8	5	4.65	13.8	238	Male	44	Other Race	2	1	131	91	6.4	2.81	2.97	Yes	1	1	35.4	31	23	70.72	8.27	1.897	1.63534	1	392.6	Yes	Yes	Yes	Yes
1014	1.06	50	5.6	1.8	0.3	3.4	4.61	15.5	175	Male	52	Non-Hispanic Black	5	3	130	77	5.5	0.931	3.72	Yes	1	1	23.5	35	63	76.02	6.05	3.952	3.7283	1	440.2	No	Yes	No	No
1018	1.03	6.92	3.2	1.4	0.3	1.3	4.64	14.1	156	Male	68	Non-Hispanic Black	4	1	136	85	7.3	2.81	4.91	Yes	0	2	28.7	15	15	102.54	6.83	1.14	1.1068	1	315.2	Yes	No	No	No
1019	1.06	3.77	6.3	2.7	0.4	2.8	4.6	14.2	182	Male	39	Non-Hispanic Black	4	1	126	73	5.6	3.905	5.53	Yes	1	2	31	18	18	81.33	6.66	1.434	1.35283	1	523.4	No	No	No	No
1023	1.24	4.53	8.9	2.6	0.6	5.5	4.99	15.6	216	Male	51	Other Hispanic	3	1	128	80	5.5	2.81	5.38	Yes	0	2	27.3	27	23	88.4	4.44	2.427	1.95726	1	309.3	No	Yes	No	No
1025	0.98	10.36	6.4	2.9	0.7	2.6	4.52	12.9	204	Male	69	Non-Hispanic Black	4	2	137	80	6.7	2.81	3.44	Yes	1	1	26.7	18	22	69.84	5.33	1.366	1.39388	1	463.9	Yes	No	No	No
1029	1.45	4.78	7.9	3.6	0.5	3.1	4.47	12.9	326	Female	67	Non-Hispanic Asian	2	1	181	90	6.4	2.81	5.22	Yes	0	2	27	14	22	76.02	5.72	1.423	0.981379	1	345	No	No	No	No
1031	1.24	7.68	8.7	3	0.6	4.8	4.74	14.4	278	Female	55	Non-Hispanic Asian	5	1	120	75	7.2	2.81	3.41	No	0	2	28.3	37	25	65.42	6.38	1.716	1.38387	1	273.6	Yes	No	No	No
1034	1.06	3.51	7.4	2.4	0.7	4.2	4.99	13.8	256	Male	25	Mexican American	3	3	98	69	6.3	1.733	3.85	Yes	0	2	47.6	43	29	77.79	4.94	2.439	2.30094	1	458	No	No	No	No
1036	0.96	8.69	6.4	2.7	0.4	3.1	4.49	13.5	436	Male	62	Non-Hispanic Black	3	1	106	65	6.1	2.81	2.84	Yes	1	1	25.4	14	18	91.94	5.88	1.468	1.52917	1	345	Yes	Yes	No	No
1037	1.19	275.78	4.7	2	0.6	1.9	5.25	13.7	159	Male	72	Non-Hispanic White	5	1	117	78	5.8	3.465	5.53	Yes	1	1	28.4	21	18	128.18	6	2.123	1.78403	1	481.8	Yes	No	No	No
1039	1.14	324.12	7	2.3	0.4	4.3	4.02	7.5	289	Female	49	Mexican American	1	2	101	57	5.5	2.81	4.76	Yes	0	2	31	12	14	55.69	5.33	2.337	2.05	1	190.3	No	Yes	No	No
1040	1.32	8.8	7.8	1.5	0.8	5.2	4.59	13.6	192	Male	77	Non-Hispanic White	5	1	93	36	7.5	1.293	3.18	Yes	1	2	38.3	13	16	117.57	11.77	1.4	1.06061	1	553.2	Yes	Yes	Yes	Yes
1043	1.24	55.73	6.3	0.9	0.8	4.4	4.72	14.2	169	Male	80	Non-Hispanic White	5	1	150	70	5.3	3.698	5.48	Yes	0	1	25.8	15	26	117.57	4.88	1.355	1.09274	1	446.1	No	Yes	Yes	No
1045	0.85	103.9	11.1	2.8	0.9	7	4.89	14.3	238	Male	47	Non-Hispanic White	4	1	98	79	5.3	1.215	2.95	Yes	1	2	47.7	29	18	110.5	5.27	2.111	2.48353	1	559.1	No	Yes	Yes	Yes
1046	1.71	11.51	4.2	1.5	0.9	1.6	4.98	16.3	108	Male	59	Non-Hispanic White	4	1	145	85	6.1	2.81	4.24	Yes	1	1	29.7	63	46	64.53	4.83	1.614	0.94386	1	255.8	Yes	No	No	No
1047	0.88	12.98	10.9	2.1	0.9	7.5	5.32	15.9	188	Male	77	Non-Hispanic White	5	2	107	67	7.9	2.405	4.73	Yes	1	2	36.4	23	17	103.43	9.99	3.331	3.78523	1	422.3	Yes	Yes	No	No
1053	1.14	3.02	7.1	1.5	0.5	5	4.67	15.3	194	Male	29	Non-Hispanic Black	3	1	118	69	4.5	2.81	5.87	Yes	0	2	30.2	45	28	87.52	5	3.24	2.84211	1	463.9	No	No	No	No
1056	1.27	21.04	10	2.8	0.6	6.2	4.84	13.4	304	Female	52	Non-Hispanic White	5	1	115	66	5.6	2.81	5.22	Yes	0	2	43.1	17	14	65.42	4.94	2.439	1.92047	1	321.2	No	No	No	No
1058	1.06	24.62	7.9	2.3	0.6	4.7	5.16	13.9	132	Male	57	Non-Hispanic White	4	1	139	87	6.3	2.81	4.34	Yes	1	2	45.3	38	38	79.56	4.61	2.45	2.31132	1	350.9	No	Yes	No	No
1062	1.09	5.52	7.3	2.1	0.6	4.4	4.45	13.9	251	Male	23	Non-Hispanic White	3	3	130	52	5.6	2.81	3.78	Yes	0	2	31.7	25	17	75.14	5.16	1.66	1.52294	1	297.4	No	Yes	No	No
1063	0.85	5.85	7.1	1.9	0.5	4.5	5.03	15.7	205	Male	30	Other Hispanic	1	3	118	77	5.3	2.896	4.32	Yes	0	2	38.9	18	19	93.7	5.22	1.321	1.55412	1	386.6	No	Yes	No	No
1064	0.91	55.17	9.6	3.4	0.7	5.2	4.8	14.2	228	Male	67	Non-Hispanic White	3	3	127	75	8.4	2.81	4.53	Yes	1	1	37.6	21	20	68.07	10.6	2.743	3.01429	1	315.2	Yes	No	No	Yes
1066	1.34	3.74	7.7	2.1	0.5	4.9	4.79	13.4	310	Female	61	Non-Hispanic White	5	1	111	79	5.9	3.388	5.53	Yes	0	2	35.4	19	12	54.81	5.11	1.897	1.41567	1	333.1	No	No	No	No
1067	0.75	16.48	7.4	2.2	0.7	4.2	5.41	15.7	253	Male	44	Other Race	2	1	105	76	7.3	1.603	3.78	Yes	1	1	27.5	39	26	117.57	8.66	3.319	4.42533	1	261.7	Yes	Yes	No	No
1068	1.19	96.19	7.3	3.5	0.7	2.7	4.33	12.1	196	Female	77	Non-Hispanic Black	4	2	155	78	7	2.81	4.73	Yes	1	2	37.9	16	17	109.62	8.05	1.626	1.36639	1	428.3	No	Yes	No	No
1069	1.29	7.26	5.6	2	0.5	3	4.75	14.2	283	Female	55	Non-Hispanic White	4	1	113	90	5.4	4.293	6.21	Yes	1	2	21.8	13	19	76.91	5.16	1.547	1.19922	1	428.3	No	No	No	No
1076	1.11	8.88	10.8	3.1	0.7	6.8	5.07	14.7	202	Male	62	Non-Hispanic White	5	2	112	79	5.7	2.81	4.16	Yes	1	2	47.5	12	10	91.94	5.44	1.592	1.43423	1	273.6	No	Yes	Yes	No
1079	1.16	8.85	6.4	1.6	0.5	4.1	5.12	13.9	220	Male	61	Non-Hispanic Asian	5	1	118	70	5.7	2.81	4.71	Yes	1	1	24.7	14	20	91.94	4.77	1.411	1.21638	1	523.4	No	No	No	No
1081	1.16	15.79	7.8	2	0.7	5	4.41	13.1	281	Male	74	Non-Hispanic White	4	1	126	71	6.2	2.81	3.75	Yes	0	1	29.1	16	25	82.21	6.61	1.84	1.58621	1	392.6	No	Yes	No	Yes
1082	1.06	91.23	5.1	1.7	0.4	2.9	4.09	13.2	196	Male	74	Non-Hispanic White	4	1	115	72	8	2.172	4.29	Yes	0	1	31.2	23	27	172.38	7.66	2.552	2.40755	1	428.3	Yes	Yes	No	No
1087	1.14	286.39	4.2	2	0.3	1.8	4.53	12.1	255	Female	62	Non-Hispanic Asian	2	1	127	74	6.1	2.457	5.66	Yes	0	1	24.5	18	21	49.5	6	4.651	4.07982	1	321.2	No	No	No	No
1088	1.45	24.6	10.6	0.9	0.7	9	4.39	13	200	Female	72	Mexican American	1	1	156	68	6.4	2.81	4.73	No	1	1	28.3	19	20	60.11	8.6	2.518	1.73655	1	422.3	Yes	Yes	No	No
1091	1.19	5.56	7.5	3.5	0.6	3.2	4.92	15	189	Male	55	Non-Hispanic White	3	1	126	77	5.5	2.81	5.09	Yes	1	1	34.6	20	22	65.42	5	2.281	1.91681	1	315.2	No	Yes	No	No
1092	1.03	2361.54	6.5	1.3	0.7	3.9	4.34	13.4	176	Male	30	Non-Hispanic Asian	4	3	160	99	5.2	2.81	2.92	Yes	1	1	33.9	21	13	1126.22	6.05	1.694	1.64466	1	374.7	No	No	No	No
1097	1.11	43.11	6	2.7	0.5	2.6	4.79	14.1	226	Male	46	Non-Hispanic Black	2	1	166	87	9.2	2.81	5.02	Yes	1	2	36.2	18	14	55.69	12.27	2.597	2.33964	1	333.1	Yes	No	No	No
1099	1.06	6.06	7.2	2.6	0.9	3.4	5.27	16.5	209	Male	72	Other Hispanic	3	1	98	70	5.7	2.81	3.49	Yes	1	1	33.4	25	25	91.05	5.05	2.202	2.07736	1	386.6	No	Yes	No	No
1103	1.14	27.52	7.1	2.5	0.6	3.4	5.35	14.6	257	Male	79	Non-Hispanic White	4	1	143	75	7	2.81	4.14	Yes	1	1	32.1	30	22	86.63	6.72	2.371	2.07982	1	309.3	Yes	Yes	Yes	Yes
1104	0.96	8.33	5.3	1.8	0.6	2.8	4.95	15.2	285	Male	71	Mexican American	2	2	168	87	5.7	4.319	5.92	Yes	1	2	21.3	15	15	57.46	5.55	1.558	1.62292	1	356.9	No	Yes	No	No
1105	1.6	8.24	8.1	2.4	0.8	4.7	4.23	14.5	178	Female	68	Non-Hispanic White	4	1	133	69	5.4	2.81	5.35	Yes	1	1	29.9	40	34	57.46	5.33	2.134	1.33375	1	392.6	No	Yes	No	Yes
1106	1.34	3.39	8.6	2.3	0.5	5.7	4.8	15.3	243	Male	43	Mexican American	1	1	123	75	5.2	2.81	4.37	Yes	0	2	28	18	21	108.73	5	2.439	1.82015	1	535.3	No	Yes	No	No
1107	0.7	49	8	2.2	0.4	5	4.63	14.7	277	Male	63	Non-Hispanic White	2	1	121	45	7.6	2.069	3.39	Yes	1	1	25.3	24	19	60.11	10.6	1.423	2.03286	1	309.3	Yes	Yes	No	No
1108	0.85	10.47	4.6	1.8	0.3	2.3	4.21	13.7	184	Male	77	Non-Hispanic Black	1	1	152	75	5.7	2.81	3.96	Yes	0	2	28.5	20	19	142.32	5.16	2.36	2.77647	1	422.3	No	No	No	No
1109	1.16	8.75	3.7	1.8	0.3	1.5	4.55	13.7	195	Female	65	Non-Hispanic Asian	5	1	114	73	4.9	2.586	4.63	Yes	0	2	22.1	18	19	53.04	4.61	2.134	1.83966	1	255.8	No	No	No	No
1113	0.93	27.94	8.6	2.5	0.5	5.2	4.47	13.4	323	Female	33	Mexican American	4	1	112	77	5.5	3.517	5.04	Yes	0	1	37.5	49	28	39.78	5.22	1.468	1.57849	1	279.6	No	No	No	No
1114	1.37	8.54	12.9	3.9	0.6	8.2	4.58	12	302	Female	31	Non-Hispanic Black	4	3	147	108	5.3	3.31	5.35	Yes	1	2	42.3	8	9	78.68	5.44	1.648	1.20292	1	297.4	No	No	No	No
1115	1.34	8.46	7.3	2.7	0.6	3.7	4.28	12.1	344	Female	55	Non-Hispanic White	3	1	96	58	7.1	2.81	5.33	Yes	1	1	30.7	16	17	76.02	11.16	2.495	1.86194	1	232	Yes	Yes	No	Yes
1117	1.06	7.98	7.1	1.9	0.6	4.5	4.67	13.9	354	Female	32	Non-Hispanic White	5	3	124	94	5.4	2.81	3.41	Yes	0	2	43.5	14	14	58.34	5.11	1.727	1.62925	1	350.9	No	No	No	No
1119	0.98	11.04	5.2	2.4	0.5	1.9	4.75	14	330	Female	43	Non-Hispanic Asian	5	1	122	76	5.1	3.258	5.28	Yes	0	1	25	16	18	46.85	5.11	2.495	2.54592	1	350.9	No	No	No	No
1123	1.42	15.07	7.6	1.3	0.4	5.5	4.89	12	158	Female	40	Non-Hispanic White	5	2	111	79	5.8	3.077	5.22	Yes	0	1	39	15	18	74.26	4.72	1.75	1.23239	1	291.5	No	No	No	No
1125	1.29	12.31	9.2	1.5	0.9	6.5	4.75	14.7	273	Male	61	Non-Hispanic White	4	2	130	79	5.5	3.569	5.59	Yes	1	2	47	18	18	72.49	5.88	1.784	1.38295	1	273.6	No	Yes	No	No
1126	1.45	9.13	7.5	1.1	0.4	5.9	4.27	13.3	272	Female	57	Non-Hispanic White	4	1	122	81	5.5	2.81	6.08	Yes	0	1	31.4	58	31	63.65	6.83	2.902	2.00138	1	321.2	No	No	No	No
1128	1.06	5.66	5.8	1.4	0.7	3.5	6.06	15.1	152	Male	38	Non-Hispanic White	4	1	132	78	5.8	4.163	6.62	Yes	1	1	31.1	19	20	116.69	5.66	3.15	2.9717	1	261.7	No	No	No	No
1131	1.24	23.1	7.3	3	0.4	3.6	4.56	12.9	235	Female	28	Non-Hispanic Asian	5	1	107	63	5.6	2.81	4.86	Yes	0	2	24.2	10	13	46.85	4.88	1.614	1.30161	1	267.7	No	No	No	No
1132	0.83	11.24	8.9	2.7	0.8	5.3	5.34	16.7	190	Male	29	Other Hispanic	2	1	124	85	6.7	2.81	5.74	Yes	1	1	34.5	84	34	108.73	6	4.877	5.8759	1	398.5	No	No	No	No
1133	1.11	4.72	5.2	1.3	0.7	3.1	4.18	13.5	200	Male	62	Non-Hispanic Black	4	2	145	96	5.4	3.258	4.97	Yes	1	1	31.1	25	18	106.08	6.77	1.547	1.39369	1	386.6	Yes	Yes	No	No
1134	0.8	4.69	8	2.5	0.5	4.6	5.26	14.5	238	Male	32	Non-Hispanic Asian	5	3	122	82	5.5	2.81	5.46	Yes	1	1	25.5	24	19	90.17	4.83	1.705	2.13125	1	279.6	No	No	No	No
1135	0.98	114.83	5.1	1.3	0.4	3.1	4.52	14.6	241	Female	40	Non-Hispanic Black	3	2	151	107	5.3	2.534	5.3	Yes	1	1	42.8	19	15	92.82	7.83	4.076	4.15918	1	452	No	Yes	No	No
1137	1.42	9.85	7.3	2.6	0.5	4.1	4.23	13.7	248	Female	58	Other Hispanic	4	1	117	72	6.1	2.81	5.77	Yes	1	1	24.1	12	14	61.88	4.22	1.535	1.08099	1	321.2	No	No	No	No
1138	1.19	3.33	6.6	2.8	0.6	3	4.54	14.6	223	Male	47	Non-Hispanic Asian	5	1	127	71	5.2	2.81	4.27	Yes	1	2	30.2	26	25	99.89	4.39	2.123	1.78403	1	368.8	No	No	No	No
1141	0.85	5.43	5.6	2.6	0.6	2.3	4.54	13.9	218	Male	50	Non-Hispanic Asian	5	1	138	93	5.8	2.715	4.37	Yes	0	1	28.8	21	17	74.26	5.66	1.953	2.29765	1	410.4	No	No	No	No
1143	0.96	3.13	7.2	2	0.7	4.2	5.1	15.4	164	Male	21	Non-Hispanic White	4	3	113	56	4.8	2.81	5.22	Yes	0	2	24.7	20	20	87.52	4.5	2.055	2.14063	1	350.9	No	No	No	No
1144	0.75	39.68	7.7	2.6	0.6	4.2	5.6	18.3	150	Male	30	Mexican American	2	3	113	89	12.7	2.81	5.64	Yes	1	2	26.2	117	68	51.27	22.7	8.298	11.064	1	184.4	No	Yes	No	No
1145	1.09	8.9	11.1	2.4	0.8	7.5	5.62	16.2	186	Male	63	Non-Hispanic White	4	1	113	70	5.6	2.922	4.86	Yes	0	2	26.8	14	16	85.75	7.22	2.032	1.86422	1	356.9	No	Yes	No	Yes
1146	0.93	50	6.6	3.4	0.5	2.6	4.96	14.3	325	Male	59	Non-Hispanic Black	5	1	149	79	10.7	2.81	5.72	Yes	1	1	33.2	23	17	71.6	12.66	3.353	3.60538	1	350.9	Yes	Yes	No	No
1147	1.24	28.56	7.5	2.3	0.7	4.2	5.35	13.5	228	Male	44	Non-Hispanic Asian	3	1	115	67	5.8	4.319	6.26	Yes	0	2	29.5	21	15	98.12	4.55	1.739	1.40242	1	321.2	No	No	No	No
1152	1.4	3.82	5	2.1	0.4	2.2	4.79	14.7	205	Male	46	Mexican American	4	1	123	72	5.5	5.87	7.94	Yes	1	1	28.5	34	36	93.7	4.61	1.682	1.20143	1	505.6	No	No	No	No
1153	0.88	3.74	7.5	1.7	0.6	5	5.77	17.5	204	Male	37	Non-Hispanic White	3	1	131	88	4.7	3.31	4.71	Yes	0	2	48.3	54	45	102.54	5.11	1.264	1.43636	1	261.7	No	No	No	No
1154	1.53	6.04	5.9	2.2	0.4	3.2	4.97	15.7	200	Male	42	Non-Hispanic Asian	5	3	109	72	5.3	2.81	5.84	Yes	0	2	19.3	18	20	83.98	4.39	3.195	2.08824	1	285.5	Yes	No	No	No
1158	0.98	3.86	8.3	1.9	0.5	5.5	4.4	13.8	359	Female	47	Other Hispanic	4	1	98	57	5.5	2.819	4.5	Yes	1	2	37.4	26	21	74.26	5.61	1.784	1.82041	1	339	Yes	Yes	No	No
1159	1.4	6.9	7.6	2	1	4.4	4.5	13.9	275	Male	80	Non-Hispanic White	5	2	130	65	5.9	2.81	4.91	Yes	1	1	27.5	15	17	94.59	4.27	3.093	2.20929	1	327.1	No	Yes	No	No
1160	0.91	4.88	10.7	1.6	1.3	7.3	4.7	14.3	243	Male	65	Non-Hispanic Asian	5	1	112	75	5.8	2.81	3.88	Yes	1	1	25.8	21	20	106.96	4.33	2.405	2.64286	1	499.6	Yes	Yes	No	No
1162	1.55	4.62	10.1	3.8	1	5.1	4.6	14.5	354	Female	52	Non-Hispanic White	2	1	131	79	5.7	2.81	6.28	Yes	0	1	19.7	9	11	64.53	3.94	1.603	1.03419	1	196.3	No	Yes	No	No
1166	0.98	18.04	8.8	2.5	1.1	5	4.29	12	158	Male	79	Non-Hispanic Black	4	1	142	63	8.6	2.81	4.03	Yes	1	1	39.2	14	15	128.18	4.77	2.168	2.21224	1	422.3	Yes	No	Yes	Yes
1172	0.96	104.77	7.1	1.8	0.7	4.4	4.57	15.2	158	Male	69	Non-Hispanic White	4	1	115	72	9.1	1.5	3.05	Yes	1	2	44.5	31	27	98.12	14.43	1.524	1.5875	1	535.3	Yes	Yes	Yes	No
1173	0.98	215.18	9.9	2.1	0.6	7	4.89	14	255	Female	69	Non-Hispanic Black	3	2	179	88	10.8	5.56	7.27	Yes	1	1	31	10	13	59.23	17.43	1.795	1.83163	1	237.9	No	Yes	No	No
1174	1.24	14.42	8.4	2.8	0.6	4.6	5.47	16.3	231	Male	50	Non-Hispanic Asian	4	1	124	74	5.8	2.81	5.97	Yes	0	2	27.7	68	37	78.68	4.55	1.919	1.54758	1	327.1	No	Yes	No	No
1177	0.8	40.51	6.3	1.7	0.8	3.7	4.85	14.4	184	Male	66	Non-Hispanic Black	4	1	150	67	5.6	0.931	2.04	Yes	1	1	24.8	47	79	93.7	5.66	0.847	1.05875	1	648.3	No	Yes	No	Yes
1178	0.93	3.62	6.6	1.8	0.6	4.1	4.94	14.4	180	Male	31	Other Race	4	1	111	82	5.2	3.931	5.35	Yes	0	1	40	49	24	84.86	5.5	1.31	1.4086	1	463.9	No	Yes	No	No
1180	0.75	5	8.1	2.7	0.8	4.2	5.45	15.5	205	Male	29	Mexican American	1	1	116	67	5.5	2.172	4.11	Yes	0	1	37.9	50	26	65.42	6.61	2.755	3.67333	1	398.5	No	Yes	No	No
1181	1.01	21.36	9	1.7	1.2	5.9	4.62	14.8	185	Male	80	Non-Hispanic White	3	1	103	57	8.5	2.508	4.24	No	0	2	25.9	20	23	121.11	6.94	1.761	1.74356	1	553.2	Yes	Yes	No	No
1182	1.16	10.38	7.4	2.2	0.7	4.2	3.84	12.5	226	Female	79	Non-Hispanic Asian	5	3	163	77	5.1	2.81	4.53	No	0	2	26.9	11	15	62.76	4.39	1.626	1.40172	1	345	No	No	No	No
1183	1.42	5.49	5.7	1.5	0.7	3.2	5.05	15.6	231	Female	73	Non-Hispanic White	5	1	142	76	5.1	4.836	6.88	Yes	0	1	44.5	15	19	84.86	5.05	1.603	1.12887	1	356.9	No	Yes	No	No
1185	1.19	4.44	8.1	2.4	0.5	5	5.34	16	265	Male	30	Other Hispanic	5	1	130	79	4.8	2.81	3.54	Yes	0	2	29	30	20	80.44	4.77	1.75	1.47059	1	356.9	No	No	No	No
1187	1.14	5.06	5.1	1.7	0.7	2.3	5.2	15.3	188	Male	61	Non-Hispanic Black	5	3	121	86	6.2	2.81	6.15	Yes	1	1	40.8	23	23	76.91	5.83	1.795	1.57456	1	350.9	Yes	Yes	No	No
1189	0.88	2.94	5.1	1.7	0.4	2.8	4.93	15	168	Male	57	Non-Hispanic Asian	4	1	105	72	5.6	2.81	4.68	Yes	0	2	21.7	21	22	82.21	5.38	1.208	1.37273	1	339	No	Yes	No	No
1190	1.5	19.44	8.2	3.8	0.5	3.5	4.15	12.3	296	Female	55	Other Hispanic	3	1	122	73	8.6	2.81	5.33	Yes	0	2	41.8	23	19	59.23	7.05	1.976	1.31733	1	327.1	No	No	No	No
1191	1.34	7.78	8.2	2.4	0.6	4.9	4.04	12.3	222	Female	67	Non-Hispanic White	4	1	122	77	5.6	2.81	6.98	Yes	1	1	37.3	12	12	71.6	5.11	3.218	2.40149	1	267.7	No	Yes	No	No
1192	0.93	3.37	8.8	3.9	0.6	4	5.27	16.4	241	Male	41	Mexican American	2	1	140	95	5.5	2.81	6	Yes	0	1	31.3	34	25	80.44	4.66	2.168	2.33118	1	350.9	No	Yes	No	No
1193	1.32	15.79	8.1	1.7	0.9	5.2	5.61	17.7	127	Male	80	Non-Hispanic White	5	1	108	81	6.1	3.103	5.17	Yes	0	1	35	22	24	81.33	6.83	1.874	1.4197	1	333.1	Yes	Yes	No	No
1195	1.19	9.83	10.8	2.7	0.9	6.7	5.26	15.3	242	Male	35	Non-Hispanic Asian	3	1	104	69	5.3	2.81	5.56	Yes	0	2	40.1	123	72	84.86	4.72	2.574	2.16303	1	493.7	No	Yes	No	No
1196	1.37	11.65	6.9	2.6	0.6	3.5	4.88	15.3	278	Female	68	Non-Hispanic White	3	1	138	75	5.8	2.81	4.19	Yes	0	1	39.6	27	25	58.34	5.11	1.558	1.13723	1	428.3	No	No	No	No
1197	0.88	15.51	7.8	4.1	0.6	2.4	4.28	12.7	221	Male	66	Other Race	4	2	156	80	8.1	6.387	8.15	Yes	0	1	25.1	12	15	82.21	9.21	2.134	2.425	1	386.6	Yes	Yes	No	No
1200	1.01	18.08	4.6	1.4	0.4	2.6	4.5	14.1	171	Male	55	Non-Hispanic White	4	1	140	85	6.1	2.81	5.84	Yes	1	1	35.1	31	28	76.02	6.72	5.6	5.54455	1	273.6	Yes	Yes	No	No
1205	1.73	4.29	7.3	2.3	0.4	4.4	4.79	14.5	314	Female	53	Non-Hispanic Asian	4	1	111	77	5.8	2.81	7.19	Yes	0	2	22.5	19	26	58.34	4.83	1.795	1.03757	1	404.5	No	Yes	No	No
1207	1.06	3.33	12.9	3.2	1.3	8	5.09	15.9	345	Male	41	Mexican American	4	2	133	98	5.2	2.81	5.15	Yes	0	2	36.5	61	25	121.11	5.61	1.603	1.51226	1	362.8	No	Yes	No	No
1208	1.11	5.74	8.2	2	0.6	5	4.55	14	265	Female	46	Non-Hispanic White	4	2	96	65	5	2.81	4.73	Yes	0	2	22.9	8	12	49.5	4.88	1.874	1.68829	1	261.7	No	No	No	No
1210	1.24	11.84	6.8	1.3	0.6	4.2	3.7	11.2	161	Female	65	Non-Hispanic Black	4	2	99	63	7.4	2.81	5.87	Yes	1	1	34.4	24	34	186.52	8.22	4.9	3.95161	1	291.5	Yes	Yes	Yes	Yes
1212	1.11	4.32	8	3.2	0.4	4.2	4.94	13.1	183	Female	28	Mexican American	5	1	100	64	5.6	2.81	4.6	Yes	0	2	28.9	12	15	71.6	4.5	1.073	0.966667	1	291.5	No	No	No	No
1213	1.14	4.3	9.4	3.5	0.8	4.4	5.09	13.2	376	Female	37	Non-Hispanic White	4	1	113	87	5.7	2.81	5.97	Yes	1	2	48.8	29	17	68.95	5.55	2.213	1.94123	1	327.1	No	Yes	No	No
1214	1.34	4.13	4.1	1.3	0.3	2.3	5.04	15.8	229	Male	44	Non-Hispanic White	5	1	114	72	5.1	4.681	7.06	Yes	0	1	26.4	24	22	92.82	5.27	2.473	1.84552	1	303.3	No	Yes	No	No
1215	1.53	77.01	6	1	0.6	4.3	5.2	16.3	246	Male	23	Other Race	5	3	150	88	5.2	2.81	4.81	Yes	1	2	22.9	14	25	81.33	5.5	5.51	3.60131	1	374.7	No	No	No	No
1216	1.03	23.52	6.7	0.8	0.6	5.1	4.15	12.5	201	Female	60	Non-Hispanic White	4	1	103	61	6.5	1.552	3.54	Yes	1	1	46.9	31	20	91.05	5.83	2.247	2.18155	1	392.6	Yes	No	Yes	No
1219	1.32	36.9	8.8	1	1	6.3	5.32	14.1	172	Female	64	Non-Hispanic Black	3	2	123	71	6.4	3.672	5.9	Yes	0	2	33.9	17	17	67.18	7.44	2.123	1.60833	1	404.5	No	No	No	No
1220	1.27	7.88	8.4	3.5	0.6	4	4.69	11.7	274	Female	49	Non-Hispanic Black	4	2	128	71	6	2.81	5.87	Yes	1	1	49.9	17	19	70.72	4.83	1.411	1.11102	1	452	No	No	No	No
1223	0.91	79.48	8	1.5	0.5	5.8	4.51	14.7	136	Male	76	Non-Hispanic White	4	1	134	65	6.6	2.81	2.64	Yes	1	1	30.9	20	19	142.32	6.33	2.823	3.1022	1	356.9	Yes	Yes	Yes	No
1226	1.29	15.82	6.9	3	0.4	3.3	4.51	13.7	231	Male	64	Other Hispanic	1	1	118	71	6.8	1.862	3.8	Yes	1	1	31.6	17	17	61.88	6.44	1.603	1.24264	1	362.8	No	No	No	No
1228	1.27	11.71	7.4	2.3	0.5	4.1	4.36	13.3	332	Female	24	Other Hispanic	4	1	112	84	5.3	2.81	3.59	Yes	0	2	30.8	16	16	53.04	4.94	1.219	0.959843	1	249.8	No	No	No	No
1229	1.29	45.19	7.5	1.6	0.6	5.1	4.56	12.5	281	Female	58	Other Hispanic	3	3	137	86	10.2	2.81	4.55	Yes	1	1	25.9	10	13	113.15	11.49	1.581	1.22558	1	416.4	Yes	Yes	No	No
1230	1.58	4.96	7.2	3	0.5	3.5	5.06	14.2	179	Female	49	Non-Hispanic Black	2	2	86	64	6.7	3.698	5.9	Yes	0	1	48.8	11	15	74.26	6.66	1.513	0.957595	1	327.1	Yes	Yes	No	No
1231	2.02	18.2	9.6	3.7	0.8	5	3.99	13.3	325	Female	49	Non-Hispanic Black	3	1	129	81	5.4	2.81	5.56	Yes	0	2	23.9	14	19	73.37	5.44	1.987	0.983663	1	350.9	No	Yes	No	No
1232	1.63	7.68	5.7	3.3	0.4	1.9	4.78	13.6	345	Female	60	Non-Hispanic Black	5	2	115	77	5.5	2.81	5.84	Yes	1	2	27.3	26	21	86.63	5.16	2.089	1.2816	1	374.7	No	No	No	No
1236	1.42	2.67	7	2.3	0.6	3.8	4.07	12.5	289	Female	43	Non-Hispanic Black	5	1	121	87	5.4	3.233	5.25	Yes	0	2	33.9	25	20	94.59	4	1.513	1.06549	1	356.9	No	No	No	No
1237	0.88	9.23	6.1	1.8	0.6	3.4	5.73	16.5	206	Male	42	Non-Hispanic Asian	4	2	115	81	6.6	2.81	6.31	Yes	0	2	34.5	71	22	84.86	6.94	4.934	5.60682	1	505.6	No	Yes	No	No
1239	1.34	7.36	7.5	2.7	0.6	4	4.5	14.3	254	Female	69	Mexican American	3	1	129	69	5.9	1.5	3.59	Yes	0	1	25.1	23	22	75.14	5.77	1.84	1.37313	1	321.2	No	Yes	No	No
1240	1.29	6.36	4.9	2	0.4	2.1	4.55	14.1	212	Female	62	Non-Hispanic White	3	2	110	73	5.4	3.336	5.2	Yes	0	1	35.7	16	18	37.13	4.77	1.456	1.12868	1	249.8	Yes	Yes	No	No
1241	0.98	4.29	9.1	2.8	0.6	5.5	4.2	12.6	362	Female	35	Other Hispanic	2	1	96	70	5.7	2.81	3.75	Yes	0	2	29.3	5	16	54.81	4.16	1.118	1.14082	1	279.6	Yes	Yes	No	No
1242	1.45	5.43	4.1	1.7	0.4	1.8	4.37	14.2	203	Female	48	Non-Hispanic White	5	1	126	92	5.6	3.077	5.92	Yes	0	2	30	26	20	70.72	5	3.308	2.28138	1	291.5	No	No	No	No
1246	1.32	3.26	7.3	3.2	0.6	3.1	4.8	14.5	231	Male	35	Other Race	4	2	117	69	5.5	2.715	4.71	Yes	0	2	26	17	24	96.36	4.16	1.694	1.28333	1	303.3	No	Yes	No	No
1247	1.4	77.12	6.9	2.4	0.5	3.7	4.6	13.8	256	Female	56	Mexican American	3	1	138	72	5.8	3.026	5.28	No	1	2	44.6	28	25	56.58	5.27	2.111	1.50786	1	267.7	No	No	No	No
1248	1.22	8.59	6.7	3.5	0.5	2.5	4.37	13.5	230	Female	62	Non-Hispanic Black	4	2	119	83	6.1	2.81	4.14	Yes	0	2	29.5	20	20	66.3	4.83	2.111	1.73033	1	327.1	Yes	Yes	No	No
1250	0.91	6.05	6.8	2.3	0.5	3.7	5.31	14.8	295	Male	33	Non-Hispanic White	5	1	132	87	5.5	2.146	4.94	Yes	0	2	30.4	35	21	74.26	5.05	4.358	4.78901	1	345	No	No	No	No
1251	0.85	23.23	6.9	2.5	0.4	3.9	5.3	14.5	212	Male	42	Non-Hispanic Asian	5	1	123	85	7.2	4.732	6.98	Yes	0	2	34.2	126	55	82.21	7.83	3.161	3.71882	1	380.7	No	No	No	No
1252	0.88	6	9.4	3	0.9	5.2	5.24	16.5	289	Male	57	Other Hispanic	4	1	125	86	5.8	2.81	5.87	Yes	0	1	36.3	33	24	66.3	5.33	6.198	7.04318	1	303.3	No	Yes	No	No
1253	1.06	11.87	6.7	1.4	0.6	4.3	4.86	14.4	220	Female	79	Non-Hispanic White	2	2	174	82	5.8	3	4.6	Yes	1	2	28.5	16	15	84.86	6.55	1.389	1.31038	1	339	Yes	Yes	No	Yes
1254	1.19	1881.58	5.4	1.1	0.5	3.5	4.37	11.1	208	Male	74	Non-Hispanic Black	2	1	150	73	7	1.81	3.47	Yes	1	1	26.2	27	18	236.91	13.99	1.185	0.995798	1	416.4	Yes	Yes	No	No
1255	0.83	10	7.7	2.4	0.6	4.4	4.36	13.9	274	Female	35	Non-Hispanic White	4	1	114	75	5.3	2.043	3.26	Yes	0	2	24.1	8	13	54.81	4.77	0.994	1.19759	1	208.2	No	Yes	No	No
1256	0.93	8.52	9.6	3.7	1	4.7	4.57	14.2	368	Male	70	Non-Hispanic White	3	2	87	63	5.7	2.81	4.58	Yes	1	2	27.9	9	12	80.44	4.39	4.245	4.56452	1	356.9	No	Yes	No	Yes
1257	0.98	3.87	12.6	2.6	0.7	9	5.1	14.7	212	Male	33	Other Hispanic	2	1	127	74	5.2	2.819	4.58	Yes	0	2	35.8	27	24	89.28	5	1.852	1.8898	1	553.2	No	No	No	No
1258	1.16	4.1	6.2	2	0.5	3.6	4.64	13.3	278	Female	43	Other Race	4	1	129	84	5.8	4.551	6.21	Yes	0	1	39.5	22	15	76.91	5.33	1.287	1.10948	1	333.1	No	Yes	No	No
1260	1.27	4.32	8.6	3.5	0.9	4	4.92	13.8	323	Male	43	Mexican American	5	2	129	75	6.2	2.81	6.9	Yes	0	2	32.5	19	17	93.7	5.33	2.156	1.69764	1	404.5	No	Yes	No	No
1261	1.11	6.78	14	4.4	1	8.3	4.37	13.7	416	Female	45	Non-Hispanic White	4	1	114	60	6	2.81	4.84	Yes	1	2	27.4	18	16	52.16	6.83	1.49	1.34234	1	267.7	Yes	Yes	No	No
1263	1.24	11.15	4.1	1.9	0.3	1.9	4.56	14.9	162	Male	67	Mexican American	1	1	136	73	5.5	3.491	5.46	Yes	0	1	24.3	17	17	76.91	5.05	1.727	1.39274	1	356.9	No	Yes	No	Yes
1266	1.58	14.02	5.1	2	0.4	2.5	4.42	13.5	266	Female	68	Non-Hispanic Asian	3	1	158	69	5	4.215	6.59	Yes	0	1	20	20	20	45.08	5.44	1.942	1.22911	1	184.4	No	No	No	No
1267	1.14	4.76	8.5	2.9	0.5	4.8	5.02	15.2	335	Male	24	Mexican American	1	3	120	68	5.1	2.81	5.46	Yes	0	2	41.2	28	20	78.68	5.22	1.073	0.941228	1	410.4	No	No	No	No
1268	1.11	16.32	8.4	1.7	1	5.5	4.82	14.9	232	Male	47	Non-Hispanic White	5	2	133	87	5.7	2.81	4.99	Yes	1	2	42.1	22	18	71.6	4.5	2.495	2.24775	1	333.1	No	Yes	No	No
1269	1.14	30.55	7.9	2.3	0.6	3.9	5.17	16.2	271	Male	23	Other Race	4	3	156	94	5.2	2.845	4.6	Yes	1	2	38.8	39	33	93.7	6.05	1.423	1.24825	1	386.6	No	No	No	No
1270	0.91	7.88	10	3.5	0.7	5.5	5.49	17.7	233	Male	67	Non-Hispanic White	4	1	128	69	6.8	2.81	6.05	Yes	0	1	26.8	18	14	98.12	5.16	2.495	2.74176	1	261.7	Yes	Yes	No	No
1271	1.34	9.12	7.9	2.4	0.8	4.2	5.34	12.7	400	Male	71	Non-Hispanic Black	1	2	180	90	5.9	3.439	5.51	Yes	1	1	20.8	44	34	94.59	5.16	1.739	1.29776	1	404.5	No	Yes	Yes	No
1273	0.91	12.28	5.4	1.2	0.5	3.6	4.77	8.4	233	Female	39	Non-Hispanic Asian	5	2	130	95	5.3	2.095	3.75	Yes	1	2	31.4	24	19	63.65	5.33	1.818	1.9978	1	416.4	No	No	No	No
1274	1.16	59.67	9.8	4	0.6	5.1	4.24	11	349	Female	48	Non-Hispanic Asian	2	1	144	88	6.3	2.81	4.42	Yes	0	2	34.5	13	16	56.58	5.16	1.694	1.46034	1	285.5	No	No	No	No
1277	0.85	3.04	6	2.1	0.6	3.2	4.92	15.3	277	Male	20	Mexican American	3	3	116	57	5.2	1.293	2.9	Yes	0	2	28.8	30	19	68.07	5.11	1.694	1.99294	1	309.3	No	No	No	No
1278	0.96	3.28	5.6	2.2	0.5	2.4	5.07	14.6	240	Male	21	Non-Hispanic White	3	3	132	78	5.1	2.715	4.03	Yes	1	2	28.3	30	28	99.89	5.33	0.903	0.940625	1	410.4	No	No	No	No
1282	1.11	10.89	7.1	2.4	0.5	4.1	5.04	14.2	206	Male	52	Non-Hispanic Black	3	1	151	89	5.8	2.81	3.9	Yes	1	2	28.1	9	12	103.43	4.61	1.084	0.976577	1	309.3	No	Yes	No	No
1283	1.27	47.76	9.9	1.4	0.6	7.9	5.54	16.1	236	Male	73	Non-Hispanic White	4	1	116	87	5.4	2.81	3.26	Yes	1	1	24.3	7	15	114.04	4.77	2.258	1.77795	1	279.6	No	Yes	No	No
1285	1.32	5.29	5.5	1.6	0.4	3.3	4.56	14.8	239	Male	57	Other Race	3	1	121	82	5.5	2.81	6.7	Yes	0	2	24.9	20	16	78.68	4.77	1.581	1.19773	1	321.2	No	Yes	No	No
1287	0.93	87.23	10.4	2.4	0.8	7	3.92	11.7	281	Female	80	Non-Hispanic Black	2	2	130	61	8.2	2.81	5.15	Yes	1	1	34.5	12	14	105.2	9.33	1.423	1.53011	1	410.4	Yes	No	No	No
1289	1.42	36.55	7.5	1	0.7	5.6	5.16	16.9	201	Male	78	Non-Hispanic Asian	3	2	106	55	6.3	1.758	3.83	Yes	1	2	20.1	16	21	102.54	6.72	1.603	1.12887	1	452	Yes	Yes	No	No
1292	1.11	7.8	6.2	1.6	0.6	3.8	4.8	13.6	193	Male	59	Non-Hispanic White	5	1	110	77	6.6	2.276	4.19	Yes	0	1	32	82	60	53.92	8.44	1.998	1.8	1	237.9	Yes	No	No	No
1294	0.98	5.5	7.4	3.2	0.5	3.5	4.92	13.6	251	Female	58	Mexican American	1	1	116	67	5.8	2.81	3.15	No	1	1	30.1	34	29	36.24	6.11	1.005	1.02551	1	243.9	Yes	No	No	No
1296	1.09	5.33	6.5	2	0.6	3.8	5.1	14.2	236	Male	26	Non-Hispanic Asian	5	3	117	67	5.3	2.81	5.69	No	0	2	24	37	25	66.3	5.38	1.987	1.82294	1	273.6	No	No	No	No
1297	1.42	6.03	5.6	2.4	0.5	2.5	4.34	13.8	277	Female	55	Mexican American	4	1	135	82	5.7	2.81	6.96	Yes	0	1	25.7	11	14	69.84	4.88	2.687	1.89225	1	273.6	No	No	No	No
1299	1.01	5.38	3	1.2	0.5	1.2	4.15	12.9	209	Male	63	Other Hispanic	3	1	114	59	5.8	2.81	3.54	Yes	1	2	37	22	24	63.65	3.66	2.766	2.73861	1	410.4	Yes	Yes	No	No
1300	0.91	43.15	7.6	2.1	0.7	4.4	4.4	13.7	211	Male	76	Non-Hispanic White	2	2	109	47	8.7	2.81	3.96	Yes	1	1	28.5	14	19	99.89	5.5	2.416	2.65495	1	458	Yes	Yes	Yes	Yes
1304	1.37	11	6.3	1.9	0.5	3.6	6.35	12.8	216	Male	66	Non-Hispanic Asian	2	1	159	76	7.6	4.163	6.44	Yes	0	2	22.8	26	21	77.79	8.1	2.123	1.54964	1	345	Yes	No	No	No
1305	1.34	37.98	8.9	3.1	0.6	5.1	5.34	12.5	195	Male	55	Non-Hispanic Black	4	1	155	100	6	2.81	4.78	Yes	1	1	40.8	35	35	74.26	5.5	2.981	2.22463	1	452	No	Yes	No	No
1307	1.22	7.26	6.6	2.5	0.4	3.5	5.04	16.4	263	Male	47	Non-Hispanic Asian	1	1	141	92	5.2	2.81	3.93	Yes	0	2	29.8	46	42	101.66	4.5	1.84	1.5082	1	565.1	No	No	No	No
1310	0.88	6.75	5.7	1.7	0.5	3.2	4.27	12.9	251	Female	63	Other Hispanic	2	1	93	60	5	1.474	3.36	Yes	0	2	24.7	10	15	72.49	4.94	2.473	2.81023	1	404.5	No	No	No	No
1312	1.19	37.86	6.8	1.4	0.9	4.2	4.41	14.1	277	Male	72	Non-Hispanic White	3	1	146	65	6.1	2.948	4.58	Yes	0	1	28.5	17	22	77.79	5.11	1.106	0.929412	1	368.8	No	Yes	No	No
1315	0.75	9.09	9.2	1.6	0.6	6.9	4.73	14.1	167	Male	61	Other Hispanic	2	1	99	72	6.2	2.224	3.62	Yes	0	2	37.6	15	11	98.12	6	1.614	2.152	1	279.6	Yes	Yes	No	No
1317	0.85	5.32	8.1	2.9	0.6	4.3	4.39	13.1	260	Female	80	Non-Hispanic White	3	2	137	55	5.9	3.672	5.9	Yes	1	1	24.4	10	11	68.95	6	3.297	3.87882	1	469.9	No	No	No	No
1319	0.75	5.37	8.5	2.6	0.6	4.4	5.45	15.9	188	Male	55	Other Hispanic	2	1	135	80	5.6	3	4.45	Yes	1	1	31	50	28	78.68	5.11	1.66	2.21333	1	368.8	No	No	No	No
1321	1.27	4.42	8.3	2.3	0.6	5	5.01	15.5	227	Male	42	Mexican American	3	2	135	91	5.9	2.81	4.71	Yes	0	1	35.8	40	29	81.33	5.61	1.287	1.01339	1	345	No	Yes	No	No
1322	1.27	44.81	5	2.1	0.4	2.3	5.69	15.8	159	Male	27	Non-Hispanic Black	5	3	130	94	5	2.81	5.74	Yes	0	2	34.2	22	21	94.59	4.55	1.535	1.20866	1	345	No	No	No	No
1323	0.91	138.95	8.9	2.3	0.8	5.6	4.7	14.2	210	Male	44	Other Hispanic	1	1	122	81	4.4	2.81	4.78	Yes	0	2	26.6	22	21	76.91	4.72	1.231	1.35275	1	267.7	No	No	No	No
1326	0.98	6.4	4.3	1.9	0.4	1.8	4.8	14.1	185	Male	44	Non-Hispanic Black	5	1	128	80	5.7	3.284	5.28	Yes	1	2	34.5	52	31	103.43	6.55	2.247	2.29286	1	422.3	No	No	No	No
1327	1.14	3.88	5.6	2.3	0.5	2.6	5.47	14.9	199	Male	28	Non-Hispanic Black	4	3	125	75	5.6	3.517	5.22	Yes	0	2	24.3	39	34	87.52	5	1.4	1.22807	1	398.5	No	No	No	No
1328	1.14	19.4	7.9	0.9	0.6	6	4.38	14.5	190	Male	71	Non-Hispanic White	4	1	117	50	6	3.077	4.89	Yes	1	2	36.8	12	12	139.67	5.66	1.569	1.37632	1	505.6	Yes	Yes	No	No
1329	1.24	2.29	6	2.3	0.4	3	5.36	16.7	215	Male	33	Non-Hispanic White	4	2	122	78	5.1	4.888	6.62	Yes	1	1	30.1	40	24	83.1	5	1.242	1.00161	1	303.3	No	No	No	No
1332	1.45	8.27	6.5	2.4	0.4	3.6	5.18	15.6	192	Male	59	Non-Hispanic White	4	1	129	72	5.4	3.103	5.2	Yes	0	2	31.1	37	34	85.75	6.05	1.524	1.05103	1	410.4	No	No	No	No
1336	1.16	4.96	8.7	3.6	0.5	4.2	5.34	15.6	220	Male	64	Non-Hispanic Asian	1	1	151	99	5.8	2.81	4.63	Yes	0	2	27.3	18	20	101.66	5.5	1.558	1.3431	1	398.5	No	Yes	No	No
1337	0.96	3.96	10.5	3.1	0.7	5.9	4.89	15	275	Female	45	Non-Hispanic White	5	1	119	80	6.3	2.81	4.58	Yes	0	2	44.8	22	15	68.07	5.77	1.998	2.08125	1	333.1	No	No	No	No
1338	1.14	28.87	12.4	3	1.3	7.5	5.2	17.1	394	Male	63	Non-Hispanic White	5	2	134	91	5.6	2.81	5.95	Yes	1	1	32.9	23	19	76.02	5.77	3.285	2.88158	1	386.6	No	Yes	No	No
1346	1.14	5.45	6.6	2.1	0.5	3.9	5.13	15.1	180	Male	53	Non-Hispanic White	3	1	119	88	5.3	2.81	5.22	Yes	0	2	24.6	19	18	101.66	4.83	1.614	1.41579	1	339	No	Yes	No	No
1348	2.3	183.6	6.7	1.7	0.6	4.3	4.99	15	277	Male	62	Other Hispanic	2	3	153	108	11.2	2.81	5.48	Yes	1	1	27.2	40	45	69.84	14.21	3.511	1.52652	1	267.7	Yes	Yes	No	No
1349	1.11	3	5.1	1.8	0.4	2.7	5.05	13.8	199	Male	57	Non-Hispanic Asian	5	1	100	66	6.5	3.879	5.61	Yes	0	1	27.3	14	14	98.12	6.27	1.524	1.37297	1	410.4	No	No	No	No
1350	1.01	4.12	10.5	3.3	1.1	5.6	5.35	16.1	350	Male	41	Non-Hispanic White	5	1	133	90	5.3	2.81	5.17	Yes	0	1	33.5	134	71	85.75	4.88	2.36	2.33663	1	362.8	No	No	No	No
1351	1.03	3.66	8	2.2	0.7	5.1	4.98	15.9	273	Male	28	Other Race	4	1	131	78	5.5	2.81	5.12	Yes	1	2	29.9	61	23	84.86	4.83	1.547	1.50194	1	374.7	No	Yes	No	No
1353	0.85	6.45	5.5	1.6	0.5	3.1	4.09	14.4	193	Male	48	Non-Hispanic White	4	1	106	62	5.4	2.81	3.7	Yes	1	1	30.5	18	19	95.47	4.44	2.495	2.93529	1	297.4	No	Yes	Yes	Yes
1357	1.32	4.31	6.1	1.8	0.6	3.4	4.84	13.3	267	Female	24	Non-Hispanic White	4	1	111	73	5.4	3.698	5.56	No	0	2	32	17	15	56.58	5.22	1.344	1.01818	1	303.3	No	No	No	No
1360	1.24	4.59	8.4	2	0.7	5.4	4.51	13.4	242	Male	71	Non-Hispanic White	4	1	92	52	9	2.81	4.58	No	1	1	42.4	47	44	106.96	16.43	2.698	2.17581	1	327.1	Yes	No	Yes	Yes
1361	1.03	10.88	6.2	2.5	0.5	3.2	4.17	12.9	314	Female	42	Non-Hispanic Black	4	3	137	96	5.7	2.81	6.31	Yes	1	1	39.5	30	19	51.27	5	1.389	1.34854	1	404.5	Yes	Yes	No	No
1363	0.98	17.37	9.8	1.7	0.8	7	6.02	16.7	217	Male	51	Non-Hispanic White	3	1	131	93	5.9	3.414	5.04	Yes	0	1	32.3	32	19	96.36	5.5	1.535	1.56633	1	350.9	No	Yes	No	No
1366	0.91	4.24	8.6	1.6	0.6	6.2	6.25	12.4	319	Female	36	Non-Hispanic Asian	5	1	107	76	6	2.81	3.88	Yes	0	2	30.9	9	10	72.49	5.55	1.761	1.93516	1	333.1	No	No	No	No
1367	0.75	40.91	13.8	3.6	1	8.9	5.78	16.1	189	Male	45	Other Race	2	1	123	71	10	1.345	3.39	Yes	1	1	48.5	13	9	66.3	15.49	3.003	4.004	1	261.7	Yes	Yes	No	Yes
1370	0.96	12.92	7.3	2.1	0.5	4.2	4.65	14.7	216	Female	61	Non-Hispanic White	4	3	147	96	6.4	2.327	3.9	Yes	1	1	43.2	31	24	76.02	7.6	1.558	1.62292	1	475.8	No	Yes	No	No
1373	0.91	14.39	6	1.5	0.4	3.9	5.61	16.1	201	Male	49	Non-Hispanic White	5	1	111	76	5.5	2.81	4.73	Yes	0	1	30.1	65	30	87.52	5	5.543	6.09121	1	380.7	No	No	No	No
1374	1.19	10.07	7.3	1.3	0.6	5.4	5.35	15.5	146	Male	77	Non-Hispanic White	4	2	140	72	5.9	2.146	4.16	Yes	1	1	32.2	21	18	65.42	6.99	1.987	1.66975	1	339	No	Yes	Yes	Yes
1375	1.53	8.18	8.6	1.6	0.5	6.2	4.46	12.2	371	Female	53	Other Hispanic	3	2	108	68	6	2.922	5.12	Yes	1	2	29.6	20	17	65.42	6.44	1.682	1.09935	1	285.5	Yes	No	No	No
1377	0.91	3.78	6.7	2.2	0.7	3.7	5.45	16.4	229	Male	41	Non-Hispanic White	4	1	115	74	6.1	2.81	2.51	Yes	0	2	36.5	46	23	101.66	6.05	1.039	1.14176	1	374.7	Yes	Yes	No	No
1379	1.27	4.03	10	2.7	0.6	6.4	5.65	15.8	332	Male	60	Non-Hispanic White	3	1	109	66	5.2	2.81	6.96	Yes	0	1	28.6	35	25	83.98	5.16	3.771	2.96929	1	374.7	No	No	No	No
1380	0.91	5	8.4	2.7	0.4	5.1	5.14	14.1	231	Female	58	Mexican American	4	2	131	78	6.1	2.81	4.29	Yes	1	2	32.2	16	14	48.62	5.16	2.077	2.28242	1	261.7	No	No	No	No
1383	0.98	8.08	7.2	2.2	0.5	4.4	4.53	14.6	153	Male	65	Other Hispanic	1	1	133	74	8.5	2.81	3.7	Yes	0	1	21	13	10	92.82	11.32	2.043	2.08469	1	243.9	Yes	Yes	No	No
1385	1.45	4.85	6.8	2.8	0.4	3.5	5	13.6	227	Female	60	Other Hispanic	2	2	108	73	6	3.439	5.43	Yes	1	1	42.8	14	17	65.42	6.61	1.468	1.01241	1	291.5	No	Yes	No	No
1386	0.8	5.53	9	1.3	0.3	7.2	4.97	13.5	237	Female	48	Non-Hispanic White	2	2	127	78	5.8	2.81	3.49	Yes	1	2	29.6	32	22	67.18	5.55	1.344	1.68	1	321.2	No	Yes	No	No
1389	1.19	2	5.8	2.9	0.4	2.4	4.96	13.7	250	Male	49	Non-Hispanic Black	3	1	129	80	5.5	2.81	4.5	Yes	0	2	31.7	46	44	104.31	4.72	1.739	1.46134	1	374.7	No	No	No	No
1396	1.29	4.08	8.5	2.9	0.4	4.9	4.44	13.3	239	Male	65	Other Race	5	1	123	70	5.8	2.81	4.89	Yes	1	1	31.9	57	89	92.82	5.38	3.692	2.86202	1	541.3	No	Yes	No	No
1397	1.24	7.71	9.1	2.2	0.5	6.2	4.59	13.7	284	Female	39	Non-Hispanic White	4	3	107	75	5.5	2.431	4.42	Yes	1	1	44.6	22	14	68.07	4.83	1.795	1.44758	1	350.9	No	Yes	No	No
1404	1.37	6.71	7.4	2	0.4	4.8	5.02	15	271	Male	60	Non-Hispanic White	3	1	117	77	5.2	2.81	5.74	Yes	1	1	33.8	18	16	80.44	5.38	2.235	1.63139	1	327.1	No	No	No	No
1405	1.37	4.88	6.7	3.1	0.7	2.6	4.68	13.5	272	Female	63	Non-Hispanic Black	2	2	115	69	6.1	2.81	3.44	Yes	1	2	39	10	15	76.91	4.94	1.287	0.939416	1	345	No	No	No	No
1407	1.14	4.97	8.7	3.1	0.5	4.9	4.57	13.5	199	Female	36	Non-Hispanic Black	4	1	104	65	5.2	2.81	4.29	Yes	0	2	30.7	20	18	69.84	4.5	1.242	1.08947	1	214.1	No	No	No	No
1410	1.34	3.01	10.5	2.6	0.5	7.2	4.96	14.5	316	Male	42	Non-Hispanic White	3	1	127	74	5.9	2.81	5.9	Yes	0	1	41.8	31	19	105.2	5.33	2.281	1.70224	1	446.1	Yes	No	No	No
1411	1.42	7.51	8.8	2.7	0.5	5.4	4.88	14.6	254	Male	28	Other Hispanic	4	1	117	73	5.5	2.81	4.6	Yes	0	2	39.6	22	16	80.44	4.88	2.111	1.48662	1	362.8	No	No	No	No
1412	1.45	22.39	7.2	2	0.5	4.5	4.12	13.2	254	Female	69	Non-Hispanic White	4	1	115	78	5.4	2.81	4.71	Yes	1	2	29.2	15	20	94.59	4.66	2.224	1.53379	1	356.9	No	No	No	No
1413	0.93	8.11	6	2	0.8	3.1	4.79	13.1	260	Female	32	Other Race	4	3	120	80	5.3	3.801	5.69	Yes	1	2	35	17	19	59.23	5.33	2.213	2.37957	1	362.8	No	No	No	No
1415	1.19	2.26	9.9	2.1	0.7	6.9	5.49	16.2	246	Male	32	Non-Hispanic White	3	1	139	92	5	2.81	2.9	No	0	2	28.7	92	33	98.12	4.72	1.14	0.957983	1	380.7	No	No	No	No
1417	1.19	32.39	6.3	1.8	0.6	3.7	4.71	14.1	157	Male	78	Non-Hispanic White	5	1	134	59	5.6	2.81	3.41	Yes	0	2	34.8	27	25	106.96	5.22	1.118	0.939496	1	356.9	Yes	Yes	No	No
1419	1.42	328.43	4.3	1.5	0.3	2.3	6.37	13.5	189	Female	70	Mexican American	1	2	151	86	6.4	2.508	4.53	Yes	0	1	25.5	13	22	76.02	5.5	1.456	1.02535	1	339	No	No	No	Yes
1424	1.37	10.27	8.7	3	0.6	5	4.31	12.9	268	Female	58	Non-Hispanic Black	2	2	116	81	5.9	2.81	4.71	No	1	1	25.3	10	13	78.68	8.99	1.852	1.35182	1	356.9	No	Yes	No	No
1426	0.88	5.45	6.9	2	0.5	4.2	4.73	14.1	246	Female	30	Non-Hispanic White	4	1	101	75	5.1	2.81	5.04	Yes	1	1	36.6	16	15	66.3	4.27	1.829	2.07841	1	243.9	No	Yes	No	No
1427	0.85	16.68	10.9	4.6	0.9	5.2	5.2	15.1	254	Male	65	Non-Hispanic Black	5	3	158	99	6.2	2.81	6.88	Yes	0	2	46.1	14	19	118.46	5.27	3.556	4.18353	1	511.5	No	No	No	No
1429	1.86	11.62	9.1	1.3	0.6	6.9	3.85	10.8	252	Female	39	Other Hispanic	4	1	114	64	5.8	2.81	4.11	Yes	1	2	36.2	9	14	41.55	8.38	2.495	1.3414	1	178.4	No	Yes	No	No
1430	1.22	1.67	5.4	2.5	0.4	2.2	5.09	14.9	190	Male	29	Non-Hispanic White	4	1	108	74	4.6	2.741	4.97	Yes	0	1	26.5	12	19	91.05	5.33	2.348	1.92459	1	398.5	No	Yes	No	No
1433	0.65	5.96	6.1	2.8	0.5	2.6	5.31	16	183	Male	56	Mexican American	3	1	135	83	6	2.81	4.99	Yes	0	2	28.8	30	24	61.88	5.27	8.659	13.3215	1	327.1	No	No	No	No
1440	1.19	21.59	10.3	2.8	0.4	7	4.65	14.3	276	Female	29	Non-Hispanic White	5	1	106	62	5.4	2.81	5.07	Yes	0	2	21.9	13	14	61	4.39	1.705	1.43277	1	255.8	No	No	No	No
1441	1.22	5.48	7.8	2	0.5	4.6	4.86	14.3	200	Female	39	Non-Hispanic White	3	1	119	87	5.3	2.81	4.89	Yes	0	2	31.5	24	23	85.75	4.39	2.145	1.7582	1	356.9	No	Yes	No	No
1442	0.93	3.29	5.4	2	0.4	2.7	5.05	16	144	Male	45	Mexican American	4	1	113	61	5.3	2.81	4.32	Yes	1	1	29	42	23	99.01	5	1.434	1.54194	1	446.1	No	No	No	No
1443	1.16	3.08	5.1	2.3	0.4	2.3	4.95	14.9	205	Male	26	Non-Hispanic Black	4	1	111	69	5.8	2.81	4.73	Yes	0	2	40.8	21	20	95.47	4.94	1.411	1.21638	1	440.2	No	No	No	No
1444	1.76	315.44	6.7	2	0.6	3.7	4.41	13.4	274	Female	70	Mexican American	4	1	153	75	9.8	1.862	4.32	Yes	0	2	34.4	10	11	53.04	8.99	1.727	0.98125	1	368.8	Yes	No	No	No
1445	1.16	8.07	5.9	2.7	0.4	2.6	4.27	12.3	287	Female	55	Non-Hispanic Black	3	3	169	92	5.5	2.81	6.75	Yes	1	1	35	21	24	64.53	4.5	1.423	1.22672	1	428.3	No	No	No	No
1447	1.37	5.39	4.6	2	0.5	1.9	4.15	13.1	233	Female	33	Non-Hispanic White	3	1	121	69	5	3.776	5.84	Yes	0	2	25.6	53	77	53.04	5.83	1.727	1.26058	1	196.3	No	Yes	No	No
1448	0.8	71.38	9.5	3.6	0.6	5	4.74	14	273	Female	48	Non-Hispanic White	2	1	140	91	11.5	2.81	6.9	Yes	1	1	36.5	18	13	56.58	17.15	5.408	6.76	1	291.5	Yes	Yes	No	No
1449	1.01	28.51	8.9	2.1	1	5.5	5.04	15.9	270	Male	47	Non-Hispanic White	4	1	136	94	5.4	2.172	3.75	Yes	1	2	31.4	44	25	83.1	5.5	1.4	1.38614	1	356.9	No	Yes	No	No
1450	1.19	4.09	10.2	2.4	0.8	6.7	4.7	13.9	250	Male	57	Non-Hispanic White	4	1	118	73	5.8	2.276	4.01	Yes	1	2	37.4	38	27	68.07	5.61	1.321	1.11008	1	505.6	No	No	No	No
1451	0.96	35	7.7	1.6	0.4	5.6	5.48	17.1	194	Male	55	Mexican American	1	1	106	70	13.6	2.81	5.56	Yes	1	1	25.2	35	18	59.23	24.09	4.708	4.90417	1	249.8	Yes	No	No	No
1458	1.5	47.76	9.5	1.9	0.7	6.8	4.2	13	275	Female	80	Non-Hispanic White	4	1	136	83	7	2.172	4.53	Yes	1	2	35.4	13	16	174.15	9.6	2.202	1.468	1	220.1	Yes	No	No	No
1460	1.09	3.38	7.4	2.4	0.7	3.8	4.96	14.6	186	Male	71	Non-Hispanic White	5	1	135	59	5.9	2.81	5.72	Yes	1	1	33.5	15	16	109.62	5.88	2.529	2.32018	1	410.4	No	Yes	No	Yes
1461	0.72	13.2	7.3	2.4	0.7	4	5.38	14.7	324	Male	51	Other Hispanic	1	3	134	84	7.2	3.077	4.37	Yes	1	2	32.6	46	43	70.72	6.77	1.4	1.94444	1	309.3	No	Yes	No	Yes
1462	1.58	5	6.2	1.9	0.6	3.4	4.28	12.9	168	Female	74	Non-Hispanic Asian	5	1	130	76	6.5	2.81	4.6	Yes	1	1	29	11	17	76.02	4	2.326	1.47215	1	303.3	Yes	No	No	No
1465	1.11	42.2	9.7	2.2	0.7	6.4	4.82	14.1	254	Female	49	Non-Hispanic White	2	2	119	80	5.9	2.87	4.55	Yes	1	2	38	14	14	52.16	6.55	1.445	1.3018	1	261.7	No	Yes	No	No
1468	1.01	17.58	5.1	1.1	0.4	3.6	4.69	14.2	183	Male	74	Mexican American	1	1	132	67	9.8	3.646	5.48	Yes	0	2	24.7	15	15	59.23	7.05	1.942	1.92277	1	315.2	Yes	Yes	No	No
1472	1.14	17.03	4.9	1.1	0.5	3.1	4.5	13.5	197	Female	50	Other Hispanic	5	2	103	61	5	2.741	4.53	Yes	0	2	25.2	12	18	82.21	4.94	1.581	1.38684	1	255.8	No	No	No	No
1474	1.06	11.82	3.2	1.2	0.3	1.6	4.04	11.8	166	Female	58	Mexican American	5	1	156	80	5.6	4.655	6.28	Yes	0	1	23.6	16	18	62.76	5.11	1.377	1.29906	1	220.1	No	No	No	No
1475	1.45	4.17	10.3	3.3	0.8	5.9	5.01	13.4	253	Female	68	Mexican American	3	1	114	66	5.9	1.552	4.4	Yes	1	1	34.3	32	29	62.76	5.11	3.229	2.2269	1	333.1	No	No	No	No
1477	1.09	3.61	8.4	2.1	0.6	5	5.17	16.5	195	Male	52	Non-Hispanic White	4	1	93	62	5.1	3.672	5.72	Yes	1	1	44.9	64	40	82.21	6.11	2.303	2.11284	1	452	No	No	No	No
1478	0.83	3.93	8.9	2.4	0.8	5.4	6.26	14.2	178	Male	45	Non-Hispanic Black	3	1	130	91	6	4.163	5.79	Yes	0	2	38.1	41	23	90.17	5.61	1.885	2.27108	1	475.8	No	Yes	No	No
1481	0.91	19.83	9.9	3	0.7	5.9	4.67	14.5	290	Female	25	Non-Hispanic White	3	1	93	61	5.5	2.81	5.28	Yes	0	2	31.6	21	17	60.11	5.38	1.852	2.03516	1	345	No	Yes	No	No
1482	0.85	3.51	10.4	2.5	1.1	6.5	5.8	15.2	306	Male	61	Non-Hispanic White	5	1	114	74	6.2	2.81	5.25	Yes	0	1	39.8	29	37	92.82	5.05	2.371	2.78941	1	481.8	No	No	No	No
1486	1.06	74	11.2	2.4	0.7	7.9	4.94	14	239	Female	59	Mexican American	2	1	131	81	5.9	2.81	4.55	Yes	1	2	32	32	21	55.69	4.55	1.14	1.07547	1	410.4	No	No	No	No
1490	1.09	3.31	3.8	1.4	0.5	1.8	4.18	12.9	192	Female	26	Other Race	5	1	102	65	5.2	1.836	3.78	Yes	0	2	21.9	16	21	61.88	5.33	1.998	1.83303	1	499.6	No	No	No	No
1492	1.32	9.13	7.9	1.6	0.5	5.5	4.06	11.5	258	Female	65	Non-Hispanic White	3	1	110	67	6.4	2.81	5.92	Yes	1	2	38.1	10	15	86.63	5.11	2.337	1.77045	1	386.6	No	Yes	Yes	No
1494	1.29	2.45	8.6	1.7	0.7	5.7	4.72	15.3	284	Male	48	Other Hispanic	4	1	144	91	5.3	2.81	4.65	Yes	1	2	27.9	43	23	76.02	5.5	2.45	1.89922	1	380.7	No	No	No	No
1495	1.34	7.5	6.1	1.6	0.5	3.9	4.61	13.2	255	Female	52	Non-Hispanic Asian	3	2	132	70	9.9	4.189	6.21	Yes	0	2	27.5	13	22	42.43	9.33	1.705	1.27239	1	249.8	Yes	No	No	No
1497	0.93	10	10	2.9	1	5.8	5.14	16.3	183	Male	80	Non-Hispanic White	4	1	137	67	7.4	1.94	3.59	Yes	1	1	29.9	47	35	97.24	10.38	1.806	1.94194	1	559.1	Yes	Yes	No	Yes
1498	1.11	25.75	10	3.3	0.6	5.8	4.95	16.1	290	Female	44	Non-Hispanic White	4	2	132	88	6.8	2.81	4.6	Yes	1	2	47.8	63	45	93.7	6.22	1.423	1.28198	1	416.4	Yes	Yes	Yes	No
1501	1.24	5.76	8.5	3.1	0.9	4.1	4.35	10	304	Female	55	Non-Hispanic Asian	3	1	139	81	7.5	2.81	5.2	No	1	1	27.1	9	16	57.46	4.77	2.687	2.16694	1	237.9	Yes	No	No	No
1504	1.14	5.56	5.9	2.3	0.4	3	4.27	12.3	189	Female	35	Non-Hispanic White	4	1	118	80	5.3	2.81	5.51	Yes	0	2	37.2	14	15	56.58	4.77	2.021	1.77281	1	285.5	No	No	No	No
1505	1.81	13	8.6	3	0.8	3.4	4.39	12.5	378	Female	66	Non-Hispanic Asian	5	1	129	87	6.5	2.81	5.07	Yes	1	2	25.3	17	20	51.27	4.61	1.897	1.04807	1	237.9	Yes	Yes	No	No
1507	0.88	636	5.8	1.1	0.6	3.8	4.6	15.6	129	Male	80	Non-Hispanic White	4	2	168	69	5.2	2.638	3.93	Yes	1	2	30.2	10	15	124.64	4.88	1.061	1.20568	1	261.7	No	Yes	No	No
1508	1.06	3.68	4	1.5	0.3	2.1	6.58	13.2	208	Male	31	Non-Hispanic Asian	5	1	111	75	5.7	3.336	4.91	Yes	0	2	27.4	22	25	94.59	5.11	1.355	1.2783	1	380.7	No	No	No	No
1511	1.01	5.8	9.1	3.1	0.5	5.3	5.81	16.6	234	Male	31	Non-Hispanic Asian	5	1	138	89	5.5	2.81	5.04	Yes	0	1	29.6	54	29	86.63	5.11	2.732	2.70495	1	440.2	No	Yes	No	No
1512	1.03	71.06	9.1	3.2	0.6	4.9	5.26	15.6	284	Male	45	Mexican American	3	1	145	90	11.4	1.371	3.18	Yes	0	2	32.5	19	13	53.92	12.27	1.84	1.78641	1	196.3	Yes	Yes	No	No
1514	1.63	6.83	5.4	1.3	0.4	3.6	4.7	14.2	273	Female	69	Non-Hispanic White	5	2	89	66	5.5	2.81	6.57	Yes	0	1	20.1	14	24	76.02	4.77	1.795	1.10123	1	220.1	No	No	No	No
1516	1.03	8.39	6.5	2.8	0.5	2.7	4.73	14.5	146	Male	63	Non-Hispanic White	4	1	128	74	6.1	2.81	3.72	Yes	1	2	35.2	40	27	71.6	5.22	2.134	2.07184	1	398.5	Yes	Yes	No	Yes
1517	0.88	9.42	8.4	3.5	0.8	4	4.91	15.5	214	Male	63	Non-Hispanic White	3	1	119	70	5.2	2.81	4.91	Yes	0	2	33.8	17	23	84.86	5.22	2.269	2.57841	1	303.3	No	Yes	No	Yes
1519	1.11	5.81	7.5	2.9	0.8	3.6	5.84	15.6	199	Male	54	Other Hispanic	5	1	115	72	5.5	2.974	5.04	No	1	1	44.3	13	16	91.94	5.33	2.326	2.0955	1	458	No	No	No	No
1521	1.86	3.65	8	2.6	0.6	4.7	4.44	15	194	Male	47	Non-Hispanic Black	2	1	107	73	5.4	2.81	4.27	Yes	0	2	17.4	8	19	64.53	6.44	1.739	0.934946	1	398.5	No	Yes	No	No
1524	0.93	43.66	6.1	2.7	0.6	2.7	4.86	14.9	291	Male	30	Other Hispanic	5	1	111	79	6.1	3.103	5.04	Yes	0	2	43.5	25	27	83.98	5.16	2.36	2.53763	1	416.4	No	No	No	No
1527	0.75	6.48	11.5	2.8	0.9	7	5.15	15.7	271	Male	25	Other Hispanic	4	3	126	80	5.1	2.81	3.13	No	0	2	34.9	25	17	73.37	5.38	2.834	3.77867	1	428.3	No	No	No	No
1529	0.78	47.76	4.7	2.5	0.4	1.6	6.01	16.1	217	Male	57	Non-Hispanic Black	2	3	144	52	6.6	2.81	4.6	Yes	0	2	30.07	18	24	83.1	5.94	4.81	6.16667	1	463.9	No	Yes	No	Yes
1531	0.93	6.45	5.7	2	0.3	3.2	4.22	12.9	252	Female	32	Mexican American	3	1	126	101	5.3	2.715	4.4	Yes	1	1	28.5	10	17	66.3	5	1.761	1.89355	1	208.2	No	No	No	No
1532	1.19	69.23	9.7	2.8	0.5	5.3	3.86	11.5	319	Female	53	Non-Hispanic Black	5	2	138	87	7.9	2.81	3.8	Yes	1	1	31.8	16	17	91.94	4.94	1.389	1.16723	1	410.4	Yes	No	No	No
1533	1.24	8.49	5.7	1.7	0.5	3.4	4.45	13.2	272	Female	72	Non-Hispanic White	3	2	137	70	5.9	2.81	5.33	Yes	1	2	46	12	15	70.72	5.11	2.202	1.77581	1	237.9	No	Yes	No	No
1534	1.55	11	13.2	5	1	6.6	4.33	13.8	269	Female	78	Non-Hispanic White	2	1	132	63	7.9	2.81	4.58	Yes	1	1	26.9	14	19	84.86	2.66	1.502	0.969032	1	416.4	Yes	Yes	No	No
1535	1.24	11.88	7.9	2.6	0.7	4.4	5.46	15.9	279	Male	75	Non-Hispanic White	4	2	140	67	6	2.379	4.84	Yes	1	1	24.1	28	22	68.07	5.16	2.902	2.34032	1	237.9	No	Yes	No	Yes
1536	0.91	8.79	5.6	1.3	0.5	3.5	4.12	12.8	238	Female	61	Other Hispanic	1	1	174	96	5.7	1.784	3.1	Yes	1	2	40.5	14	17	58.34	5.61	1.061	1.16593	1	339	No	No	Yes	Yes
1539	0.67	158.58	9.3	3.2	0.7	5.2	4.19	13.6	257	Male	72	Non-Hispanic White	5	1	143	80	7.4	2.81	3.26	Yes	1	1	28.9	33	27	72.49	11.21	5.43	8.10448	1	261.7	Yes	Yes	No	No
1540	1.14	15.22	8.3	2.1	0.7	5.3	4.6	9.1	214	Female	52	Non-Hispanic White	4	1	112	74	6.9	2.81	4.06	Yes	1	1	37.4	14	18	50.39	5.38	1.332	1.16842	1	285.5	Yes	No	No	No
1543	1.81	4.36	4.8	1.5	0.6	2.6	4.42	14.6	142	Male	59	Non-Hispanic White	5	1	163	99	5.6	2.81	6.85	Yes	1	1	28.4	16	19	105.2	4.39	2.043	1.12873	1	469.9	No	No	No	No
1544	1.58	3.13	8.2	2.5	0.6	4.9	4.38	14.2	227	Male	34	Other Hispanic	5	3	116	82	5	2.81	6.05	Yes	0	1	27	14	17	86.63	4.83	1.863	1.17911	1	303.3	No	No	No	No
1545	1.03	82.02	6.5	2.4	0.5	3.4	6.1	17.8	182	Male	61	Non-Hispanic White	3	3	145	83	5.8	4.112	6.15	Yes	1	1	25.6	56	38	75.14	7.22	2.45	2.37864	1	273.6	Yes	Yes	No	No
1546	1.4	92.47	6.9	2.4	0.7	3.6	4.01	11.6	184	Female	80	Non-Hispanic White	3	1	175	54	6.2	1.991	4.27	Yes	1	1	29.4	15	19	119.34	6.27	2.202	1.57286	1	517.5	No	Yes	No	No
1550	1.06	12.08	6	2.1	0.5	3.2	4.94	14.7	200	Female	60	Non-Hispanic Black	3	2	147	94	11.1	2.896	4.63	Yes	1	2	45.4	22	12	50.39	15.71	1.716	1.61887	1	226	No	Yes	No	No
1552	1.34	6.67	12.8	4.3	0.9	7.3	4.31	12.8	441	Female	26	Other Hispanic	5	3	92	56	5.3	2.81	3.7	Yes	0	2	28.4	9	12	66.3	4.16	1.377	1.02761	1	226	No	No	No	No
1555	1.16	8.93	5.7	1.1	0.5	4	5.96	17.9	232	Male	80	Non-Hispanic White	5	1	153	92	5.3	2.81	4.76	Yes	1	2	24.8	16	18	104.31	4.88	2.405	2.07328	1	398.5	No	No	No	No
1557	1.14	3.68	10	2.7	0.6	6.3	4.24	14.2	244	Male	34	Non-Hispanic Black	5	1	124	84	4.7	2.81	4.99	Yes	0	2	38.5	25	31	88.4	4.77	1.321	1.15877	1	505.6	No	No	No	No
1558	1.76	10.14	6.5	1.6	0.5	4	4.43	14.8	193	Male	80	Non-Hispanic White	5	1	126	72	5.2	2.81	4.32	Yes	1	1	27.6	14	17	83.1	5.38	1.705	0.96875	1	291.5	No	Yes	No	No
1559	1.22	6.58	10.4	2.7	0.7	6.7	4.52	13.9	188	Male	40	Non-Hispanic White	3	1	108	56	5.2	2.81	4.06	Yes	0	2	21.6	115	53	53.04	3.61	1.208	0.990164	1	220.1	No	Yes	No	No
1560	1.32	5.06	7.7	2.5	0.3	4.7	4.9	13.1	273	Female	39	Mexican American	5	1	120	74	6.1	2.81	5.28	Yes	0	2	33.4	34	24	52.16	4.83	1.931	1.46288	1	345	No	No	No	No
1561	1.24	9.49	12.7	3.5	0.9	8	4.85	14	234	Female	61	Other Hispanic	4	1	91	47	10.5	2.069	3.9	Yes	1	1	49.6	36	19	74.26	8.55	1.513	1.22016	1	232	Yes	Yes	No	No
1562	1.16	4.95	7	3.7	0.7	2.4	5.21	15.3	204	Male	41	Non-Hispanic Black	4	1	140	80	6	2.81	4.29	Yes	0	2	32.3	48	28	107.85	5.16	1.852	1.59655	1	410.4	No	No	No	No
1565	0.88	1066.17	6.4	1.9	0.4	3.7	4.4	14.4	192	Female	61	Non-Hispanic Asian	3	1	158	82	5.9	3	5.02	No	1	1	23.5	25	31	89.28	5.55	2.653	3.01477	1	398.5	No	No	No	No
1569	0.7	11.76	8.8	3.5	0.7	4.3	5.07	13.8	301	Male	41	Other Hispanic	5	1	168	113	5.7	2.81	6.65	Yes	1	1	32	35	27	83.1	5.05	6.458	9.22571	1	422.3	No	Yes	No	No
1572	1.03	3.3	7.1	2.6	0.7	3.5	4.61	14.3	157	Male	23	Other Hispanic	3	3	120	71	5.3	2.81	3.34	Yes	0	2	23.7	17	22	98.12	3.22	1.569	1.5233	1	368.8	No	Yes	No	No
1578	1.06	4.22	10.9	4.7	0.5	5.4	4.7	14.9	146	Female	43	Non-Hispanic White	3	1	113	75	5.8	2.81	6.23	Yes	0	1	31.1	19	18	71.6	5.22	2.484	2.3434	1	315.2	No	Yes	No	No
1584	1.03	1119.48	7	2.1	0.7	3.8	3.73	11.3	175	Male	70	Other Hispanic	3	1	129	80	6.1	2.302	4.53	Yes	1	1	31.3	19	13	235.14	7.38	2.789	2.70777	1	339	No	No	No	No
1589	1.11	2.7	6.2	2.6	0.4	3	4.64	14.6	231	Male	60	Non-Hispanic Black	3	2	141	86	5.1	2.81	6.05	Yes	1	1	31.3	17	19	99.01	4.88	1.953	1.75946	1	469.9	No	Yes	No	No
1590	1.45	6.25	4.9	1.7	0.4	2.6	4.59	14.2	212	Female	66	Non-Hispanic White	5	1	108	57	5.6	2.81	5.69	No	0	1	25.3	33	31	81.33	4.88	1.705	1.17586	1	362.8	No	No	No	No
1593	1.14	3.73	8.2	2.9	0.9	4.1	4.96	14.7	203	Male	65	Non-Hispanic Black	4	1	118	76	7.9	2.638	4.22	Yes	0	1	27.3	42	30	84.86	8.66	1.14	1	1	452	Yes	No	No	Yes
1594	1.97	12.11	9.4	2.3	0.7	6.2	4.57	13.2	219	Female	74	Other Race	3	2	134	72	7.8	2.81	5.77	Yes	1	2	29.9	13	14	77.79	9.1	1.897	0.962944	1	309.3	Yes	No	No	No
1597	0.93	6.36	8.7	2.4	0.8	5.4	4.8	14.3	216	Male	45	Non-Hispanic Black	5	1	111	70	5.1	2.81	3.7	Yes	1	2	30.9	23	18	104.31	4.55	4.674	5.02581	1	404.5	No	No	No	No
1600	0.98	1.96	6.1	1.2	0.7	4	4.68	15	215	Male	40	Non-Hispanic White	2	1	121	83	5.2	2.81	5.74	Yes	0	2	39.7	23	17	78.68	4.88	1.919	1.95816	1	374.7	No	Yes	No	No
1601	0.93	36.82	10.8	2.5	0.8	7.3	6.07	13.9	275	Male	48	Other Race	5	1	117	73	5.7	2.81	4.45	Yes	1	1	34.1	25	21	80.44	4.94	5.047	5.42688	1	452	No	No	No	No
1602	1.09	90.34	8	1.8	0.6	5.3	5.54	16.6	256	Male	41	Other Hispanic	1	1	140	80	6.1	2.767	4.4	Yes	1	1	36.2	47	28	65.42	6.33	1.377	1.2633	1	386.6	Yes	No	No	No
1604	1.24	2.62	5	1.8	0.4	2.5	5.57	16.7	150	Male	30	Non-Hispanic Asian	5	1	109	71	5	2.767	4.55	Yes	0	2	23.4	23	19	89.28	5.11	1.332	1.07419	1	309.3	No	No	No	No
1607	1.19	46.98	6.4	2.7	0.5	2.8	4.82	13.5	237	Female	54	Other Hispanic	5	1	140	94	5.9	2.81	5.69	Yes	1	1	33.6	47	32	61.88	5.38	1.434	1.20504	1	386.6	No	No	No	No
1609	0.78	4.19	6.5	1.4	0.4	4.5	4.77	14.3	236	Male	73	Other Hispanic	3	2	107	61	6.1	1.526	2.74	Yes	0	2	34	11	16	99.89	6.05	1.073	1.37564	1	422.3	No	Yes	No	No
1617	1.29	9.89	10.1	6.8	0.5	2.6	4.87	13.8	219	Male	45	Non-Hispanic Black	3	1	183	111	6	2.81	5.12	Yes	1	1	40.9	40	21	99.01	5.16	1.705	1.32171	1	452	No	No	No	No
1619	1.34	21.3	6.7	2.1	0.5	3.6	4.55	15	165	Male	65	Other Race	3	1	146	72	5.5	2.81	4.45	Yes	0	1	30.07	13	18	77.79	5.61	2.213	1.65149	1	255.8	No	Yes	No	Yes
1620	0.91	15.8	7.7	2	0.5	5	5.39	15.5	280	Female	38	Other Race	2	1	113	82	5.1	4.163	5.79	Yes	1	2	33.5	58	42	71.6	5.33	1.784	1.96044	1	291.5	No	Yes	Yes	No
1621	1.4	10.85	7.4	2.2	0.5	4.5	4.76	13.9	304	Female	41	Non-Hispanic White	4	1	132	86	5.5	2.81	5.17	Yes	0	1	25.9	14	19	53.04	5.55	1.84	1.31429	1	184.4	No	No	No	No
1622	0.88	7.27	9.4	3.4	0.7	5.2	5.56	11.6	422	Female	20	Mexican American	4	1	95	62	5.7	1.784	3.03	No	0	2	33.1	10	10	76.02	4.94	0.948	1.07727	1	232	No	No	No	No
1623	1.01	5.63	6.2	2	0.6	3.5	5.2	16	201	Male	33	Non-Hispanic White	3	1	123	80	5.2	2.81	5.09	Yes	1	2	36.6	46	34	77.79	5.05	1.603	1.58713	1	362.8	No	No	No	No
1628	0.93	4	9.3	3.3	0.6	5.1	5.03	15.4	249	Male	26	Mexican American	2	1	115	64	5.2	2.81	4.86	Yes	0	1	28.9	28	21	61.88	5.05	2.055	2.20968	1	380.7	No	Yes	No	No
1631	1.24	11.81	7.6	2	0.4	4.8	4.82	14.4	180	Female	47	Non-Hispanic White	3	2	120	77	9.7	1.784	3.93	Yes	0	1	43.6	31	20	59.23	13.49	2.19	1.76613	1	237.9	Yes	Yes	No	No
1634	0.96	3.42	8	2.6	0.5	4.5	4.61	14.1	187	Male	60	Non-Hispanic Black	5	2	163	104	5.9	2.81	4.89	Yes	1	2	30.1	44	56	136.14	5.33	2.924	3.04583	1	410.4	No	No	No	No
1635	1.09	4.29	4.6	1.6	0.3	2.5	4.03	12.5	196	Female	61	Other Hispanic	5	1	126	82	5.8	3.569	5.9	Yes	1	1	39.1	115	78	108.73	6	2.845	2.61009	1	529.4	No	No	No	No
1636	1.06	6	7.5	2.5	0.5	4.4	4.68	14.3	209	Female	44	Non-Hispanic White	5	3	111	83	6.6	3.077	5.15	Yes	1	1	47	35	29	66.3	6.22	2.427	2.28962	1	279.6	No	Yes	No	No
1637	0.93	2.37	5.9	2.3	0.6	2.8	4.95	14.8	269	Male	38	Non-Hispanic Black	5	3	115	77	5.4	2.81	3.85	Yes	0	2	33.3	21	22	111.38	5.05	1.152	1.23871	1	261.7	No	Yes	No	No
1638	1.14	5.32	8.1	2.5	0.8	4.2	5.97	18.4	172	Male	63	Other Hispanic	2	2	144	91	5.2	2.81	4.73	Yes	0	1	31.7	30	24	90.17	4.88	1.118	0.980702	1	416.4	No	Yes	No	No
1639	1.29	7.57	6.2	1.8	0.6	3.5	5.18	15.6	373	Male	22	Non-Hispanic White	3	1	139	84	5.3	2.81	6.21	Yes	0	2	38	56	36	71.6	4.88	1.964	1.52248	1	422.3	No	No	No	No
1642	1.09	6.23	5.8	2	0.4	3.1	4.91	15.1	135	Male	22	Mexican American	3	2	109	55	5.4	2.431	4.11	Yes	0	2	37.1	21	20	79.56	5.5	1.366	1.25321	1	303.3	No	No	No	No
1647	1.32	3.23	7	2.3	0.4	4.1	5.78	15.8	257	Male	41	Non-Hispanic Asian	5	1	110	68	5.2	2.81	4.99	No	0	2	25.2	35	22	83.98	4.61	2.111	1.59924	1	386.6	No	No	No	No
1648	1.37	8.88	9.1	3.2	0.6	5.1	4.58	14.9	269	Male	67	Non-Hispanic White	3	2	114	61	6	0.621	3.1	Yes	0	2	34.5	15	17	80.44	7.16	2.608	1.90365	1	392.6	No	Yes	No	No
1649	0.96	84.86	8.9	2.8	0.6	4.9	4.77	14.4	273	Female	27	Non-Hispanic Asian	4	3	144	96	5.9	2.974	4.89	Yes	0	2	31	29	46	45.97	5.83	2.281	2.37604	1	446.1	No	Yes	No	No
1654	0.91	15.3	11.4	2.4	0.9	7.8	5.04	14.7	399	Female	25	Non-Hispanic White	4	1	123	86	5.6	2.81	4.58	Yes	0	2	39.6	35	27	59.23	4.33	3.285	3.60989	1	297.4	No	No	No	No
1655	1.27	2.61	6.3	2.6	0.5	3.1	4.29	13.6	185	Male	23	Non-Hispanic White	5	3	117	63	5.1	2.81	3.62	Yes	0	2	23	14	17	83.1	5.33	1.468	1.15591	1	273.6	No	No	No	No
1658	0.75	5.67	9.7	2.1	0.7	6.6	5.46	16.8	210	Male	68	Non-Hispanic White	3	1	151	81	5.8	2.81	4.32	Yes	1	2	51.5	25	21	76.02	5.5	3.59	4.78667	1	505.6	No	No	No	No
1660	1.01	4.62	6.8	4	0.5	2.2	4.44	13.4	390	Female	29	Non-Hispanic Black	5	1	101	74	5.4	2.81	3.26	Yes	0	2	29.4	11	13	63.65	5.44	0.937	0.927723	1	226	No	No	No	No
1661	1.24	2.86	7.4	1.9	0.6	4.8	5.08	16.6	191	Male	26	Non-Hispanic White	5	3	130	76	5.4	2.81	3.83	Yes	0	2	24.2	22	24	104.31	5.05	2.439	1.96694	1	261.7	No	No	No	No
1662	1.06	12.5	5.6	2.1	0.4	2.8	4.05	12.1	338	Female	68	Non-Hispanic Black	3	2	136	78	6.2	2.327	3.88	Yes	1	2	31.5	18	19	76.02	5.94	1.219	1.15	1	297.4	Yes	No	No	No
1663	1.11	5.29	11	3	1	6.7	4.95	14.7	289	Male	42	Other Hispanic	4	1	150	101	5.9	2.81	5.82	Yes	1	1	38.4	69	40	88.4	6.33	4.979	4.48559	1	624.5	No	Yes	No	No
1664	1.03	4.29	7.7	1.8	0.5	5.2	4.54	13.6	199	Female	65	Non-Hispanic White	3	1	106	59	6.2	2.81	3.1	Yes	1	1	37.3	11	13	84.86	5.11	1.524	1.47961	1	261.7	Yes	Yes	No	No
1666	1.24	18.54	5.8	1.3	0.5	3.6	4.99	16.7	153	Male	72	Non-Hispanic White	4	3	157	74	5.4	2.81	6.15	Yes	1	1	28.2	19	25	95.47	5.16	2.585	2.08468	1	356.9	No	Yes	No	No
1668	0.88	441.02	7.7	1.3	0.7	5.5	4.98	15.4	174	Male	79	Non-Hispanic White	3	1	134	65	10.1	2.81	4.09	Yes	1	1	31.7	21	17	101.66	18.93	4.324	4.91364	1	321.2	Yes	Yes	Yes	No
1669	1.27	3.81	6.1	2.3	0.4	3.1	4.88	14.2	247	Female	25	Other Hispanic	1	1	107	64	5.7	3.646	5.48	No	0	2	28.5	19	16	50.39	5.33	1.355	1.06693	1	267.7	No	No	No	No
1670	1.66	11.92	6.9	2.5	0.5	3.6	4.01	9.4	268	Female	43	Non-Hispanic Asian	5	1	131	81	5.5	2.81	4.63	No	0	2	27.1	14	26	57.46	4.88	1.648	0.992771	1	202.2	No	No	No	No
1671	0.96	25.18	7.8	1.9	0.7	5	5.07	16.6	209	Male	42	Non-Hispanic White	4	1	112	68	4.8	2.81	5.28	Yes	0	2	31.8	30	20	80.44	5.83	3.252	3.3875	1	303.3	No	Yes	No	No
1672	0.98	3.39	5.5	2	0.5	2.7	4.96	14.9	349	Male	79	Non-Hispanic Black	5	1	124	73	6	2.81	4.34	Yes	1	1	29.3	17	21	83.98	5.22	1.614	1.64694	1	309.3	No	No	No	No
1673	1.01	189.06	13.4	4.1	0.8	8.2	5.23	16.6	278	Male	52	Other Hispanic	5	1	168	110	7	2.81	8.3	Yes	1	2	28.1	28	19	85.75	4.77	2.947	2.91782	1	285.5	Yes	Yes	No	No
1679	1.16	5.6	12.1	3.2	0.8	7.9	4.68	13.6	329	Female	50	Non-Hispanic White	4	1	136	96	5	2.81	5.35	Yes	1	2	33.6	22	18	68.07	5.72	3.06	2.63793	1	315.2	No	No	No	No
1682	1.4	5.91	9.3	2.7	0.8	5.7	4.78	15.7	338	Male	63	Mexican American	4	1	153	81	5.7	2.81	6.44	Yes	1	1	31.2	25	23	76.02	5	1.592	1.13714	1	339	Yes	Yes	No	No
1684	1.4	47.76	7.6	1.7	0.7	4.9	4.42	13.4	246	Male	36	Non-Hispanic White	3	3	119	73	4.9	2.81	4.76	Yes	0	2	29	16	23	90.17	4.33	1.818	1.29857	1	226	No	Yes	No	No
1686	1.4	4.23	5.6	2	0.7	2.5	4.59	14.7	216	Male	46	Non-Hispanic White	4	1	126	79	5.2	2.81	7.32	Yes	0	2	26.2	34	27	103.43	5.22	5.814	4.15286	1	588.9	No	Yes	No	No
1688	1.06	4.65	6.3	3	0.5	2.7	5.19	15.6	263	Male	33	Non-Hispanic White	5	1	129	86	5.4	3.258	5.04	Yes	1	1	39.5	16	19	77.79	5.83	1.795	1.6934	1	422.3	No	No	No	No
1694	0.91	5.67	5.1	1.8	0.4	2.7	4.08	12.3	187	Female	77	Non-Hispanic Black	4	1	140	76	6	0.983	2.28	Yes	1	1	33.4	10	13	84.86	5.66	1.027	1.12857	1	309.3	No	No	No	No
1695	1.14	20.18	5.9	1.8	0.4	3.5	4.86	14.6	222	Female	75	Other Hispanic	4	1	161	75	11	2.81	4.5	Yes	0	2	26.1	14	15	49.5	15.49	1.377	1.20789	1	232	Yes	No	No	No
1696	1.42	4.06	6	2	0.6	3.1	5.01	15.6	183	Male	55	Non-Hispanic Black	2	3	147	90	5.4	2.974	5.28	Yes	1	1	24.6	15	21	114.04	4.33	2.032	1.43099	1	446.1	No	Yes	Yes	No
1697	1.11	6.36	5.3	1.9	0.5	2.7	4.36	13.8	220	Male	70	Mexican American	5	1	131	59	5.3	2.81	3.08	Yes	1	1	31.5	21	19	78.68	5.05	1.389	1.25135	1	297.4	No	Yes	No	No
1699	1.03	21	8.3	2.2	0.6	5.2	5.24	15.1	262	Male	61	Mexican American	2	1	134	83	7.2	0.776	2.61	Yes	1	1	34.8	15	12	89.28	10.71	1.919	1.86311	1	356.9	Yes	Yes	No	No
1701	1.09	15.85	5.4	1.8	0.5	3	4.25	13.5	229	Female	72	Non-Hispanic White	5	2	124	65	5.7	2.81	4.06	Yes	1	1	36.6	17	22	60.11	5.16	2.168	1.98899	1	232	No	No	No	No
1702	1.14	17.77	9.9	2.4	1	6	5.32	17.4	204	Male	31	Non-Hispanic White	4	1	138	91	5.4	2.81	5.53	Yes	1	2	36.9	156	87	91.05	5.27	2.495	2.1886	1	535.3	No	Yes	No	No
1704	1.03	2.97	12.4	3.1	0.9	7.8	5.32	16.1	263	Male	45	Other Hispanic	3	1	121	78	5.2	2.81	5.43	Yes	0	1	25.7	24	19	83.1	4.77	1.592	1.54563	1	315.2	Yes	Yes	No	No
1705	1.22	10.38	8.9	2.4	0.6	5.7	5.17	16.7	320	Male	30	Non-Hispanic White	2	1	121	73	5	2.81	5.4	Yes	0	2	25.4	63	55	89.28	5.11	2.303	1.8877	1	452	No	No	No	No
1711	1.53	10.6	15.7	4.9	0.9	9.4	4.81	14.7	247	Male	45	Mexican American	3	1	130	83	6.2	2.81	6.72	Yes	0	2	25.3	25	19	74.26	5.05	2.19	1.43137	1	380.7	No	Yes	No	No
1713	0.88	4.33	8.9	1.7	0.4	6.6	4.66	14.3	308	Female	37	Non-Hispanic White	4	3	107	75	5.4	1.552	3.59	Yes	1	1	40.5	10	18	51.27	5.61	2.71	3.07955	1	523.4	No	Yes	No	No
1714	1.09	3.75	11.1	2.8	1	6.6	5.3	15.7	303	Male	39	Non-Hispanic Asian	5	1	112	67	5.4	2.81	4.86	Yes	0	2	32	21	16	67.18	4.83	1.016	0.93211	1	374.7	No	No	No	No
1715	1.24	15.29	7.3	2.9	0.5	3.7	4.46	13.4	283	Female	64	Mexican American	2	1	126	68	7.7	1.991	4.24	Yes	1	1	32.4	11	13	58.34	5.22	2.427	1.95726	1	321.2	Yes	No	No	No
1716	1.03	5.86	9.5	2.5	0.7	5.5	5.13	14.2	352	Female	50	Non-Hispanic White	4	1	130	93	5.4	2.81	6.59	Yes	0	2	30.1	20	17	58.34	5.22	3.906	3.79223	1	291.5	No	No	No	No
1717	1.14	5.57	5.1	1.7	0.4	2.8	4.92	14.1	225	Male	29	Non-Hispanic Asian	4	1	102	63	5.4	2.353	4.19	Yes	0	2	24.4	34	23	68.07	5.27	1.705	1.49561	1	434.2	No	Yes	No	No
1718	1.03	4.17	8.5	2.7	0.7	5	5.67	16.6	241	Male	24	Non-Hispanic Asian	4	3	118	84	5.2	2.81	4.01	Yes	0	2	20.6	19	16	85.75	5.22	2.281	2.21456	1	458	No	No	No	No
1720	1.32	6.76	6	2	0.6	3.2	5.02	15.2	273	Male	67	Other Hispanic	1	2	151	81	6.1	3.103	5.15	Yes	1	1	29.8	32	22	76.02	6	1.739	1.31742	1	380.7	No	No	No	No
1722	1.22	5.35	10.9	2.6	1.1	6.7	5.62	16.8	179	Male	47	Non-Hispanic Asian	4	1	115	67	5.7	2.81	4.76	No	0	1	32.6	86	34	82.21	4.66	1.4	1.14754	1	362.8	No	No	No	No
1723	1.06	23.87	9	3.7	0.6	4.4	4.5	13.5	222	Female	47	Non-Hispanic Black	4	1	119	84	6.4	2.81	5.25	Yes	1	1	43.9	18	12	68.07	5.22	1.784	1.68302	1	208.2	No	Yes	No	No
1725	1.06	615.34	5.9	1.5	0.5	3.6	4.91	13.6	254	Male	61	Non-Hispanic Black	5	1	155	82	7.8	3.051	4.81	Yes	1	1	27.5	16	13	151.16	7.99	1.739	1.64057	1	434.2	Yes	No	No	No
1726	0.78	5.34	7.5	2	0.7	4.4	4.86	13.8	220	Male	55	Non-Hispanic White	3	1	124	81	9.9	0.853	3.23	Yes	1	1	41.3	29	15	74.26	15.15	3.895	4.99359	1	267.7	Yes	No	Yes	Yes
1728	1.19	7.36	8.6	4.1	0.8	3.5	5.8	13.2	304	Male	26	Non-Hispanic Asian	5	1	123	70	5.8	3.181	5.35	Yes	0	2	24.3	66	34	73.37	5.88	2.314	1.94454	1	345	No	No	No	No
1729	0.96	7.89	7.9	2.5	0.8	4.2	5.1	15	284	Male	34	Non-Hispanic White	2	2	114	80	7.1	3.284	4.73	Yes	1	1	36.7	33	19	62.76	9.55	1.219	1.26979	1	404.5	Yes	No	No	No
1733	0.96	6.07	8.6	1.7	0.5	5.9	4.94	14.1	311	Male	50	Non-Hispanic Black	4	1	121	82	9	2.81	5.25	Yes	0	2	39.8	27	18	87.52	9.44	2.202	2.29375	1	309.3	Yes	Yes	No	No
1734	1.09	805.92	7.4	2.2	0.7	4.2	4.36	12.9	218	Male	75	Non-Hispanic Black	3	1	171	74	8	2.81	3.39	Yes	1	1	32.8	26	27	123.76	15.82	1.31	1.20183	1	297.4	Yes	Yes	No	No
1735	0.96	60	7.4	1.9	0.7	4.5	4.83	15.2	234	Male	63	Mexican American	1	1	127	71	8.4	2.81	5.04	Yes	0	1	26.3	26	17	59.23	11.38	3.161	3.29271	1	202.2	Yes	Yes	No	No
1738	1.47	6.34	6.1	2.3	0.4	3.1	4.66	13.2	241	Female	47	Non-Hispanic Black	5	2	109	64	5.7	2.81	3.65	Yes	0	2	30.6	15	19	61.88	4.27	1.784	1.21361	1	196.3	No	No	No	No
1740	0.96	45.16	3.7	1.5	0.6	1.6	4.36	14.3	199	Male	62	Non-Hispanic Black	5	1	146	66	5	2.81	3.18	Yes	0	1	25.1	20	21	72.49	4.66	2.269	2.36354	1	303.3	No	No	No	No
1741	0.65	13.78	10.1	4.4	0.6	4.6	5.88	16.5	341	Male	58	Mexican American	2	1	107	60	5.8	2.353	4.24	Yes	0	2	26	12	17	50.39	5.61	2.969	4.56769	1	220.1	No	Yes	No	No
1742	1.14	2.5	9	3.5	0.7	4.5	4.97	14.3	281	Male	25	Non-Hispanic Black	3	1	138	82	4.7	2.81	3.83	Yes	0	2	34.9	54	34	95.47	4.5	1.264	1.10877	1	398.5	No	No	No	No
1743	1.4	3.33	6.7	2.3	0.6	3.5	4.92	14.9	244	Male	71	Non-Hispanic White	3	1	121	69	7.4	3.129	5.17	Yes	1	2	37.7	27	21	95.47	7.88	1.603	1.145	1	458	No	Yes	No	No
1744	1.03	107.86	6.5	2.6	0.4	3.3	4.7	12.9	395	Female	45	Non-Hispanic Black	4	1	109	83	7	2.81	4.32	Yes	0	1	34.1	14	14	72.49	4.66	1.919	1.86311	1	321.2	Yes	Yes	No	No
1746	1.37	24.06	9.2	3	0.7	5.3	4.88	14.6	244	Female	63	Non-Hispanic White	3	2	106	70	5.6	3.853	6.05	Yes	1	2	25.4	13	15	65.42	5.66	2.021	1.47518	1	309.3	No	Yes	No	No
1748	1.09	8.77	9.4	2.5	0.6	6	5.61	17	237	Male	25	Non-Hispanic White	3	3	127	83	5.1	2.81	4.76	Yes	0	2	34.4	58	32	90.17	4.83	2.45	2.24771	1	452	No	Yes	No	No
1752	1.09	15.64	8.8	3	0.9	4.6	5.23	16.3	251	Male	57	Non-Hispanic Asian	5	1	172	99	6.2	2.81	6.49	Yes	1	1	26.3	20	20	77.79	5.55	6.379	5.85229	1	481.8	No	No	No	No
1753	0.7	9.5	7.4	2.1	0.6	4.5	5.22	15.5	210	Male	43	Non-Hispanic White	3	1	108	68	5.4	2.81	5.25	Yes	0	2	39	49	28	98.12	4.61	5.024	7.17714	1	362.8	No	No	No	No
1754	1.09	7.22	7	1.8	0.5	4.5	5.58	16.7	287	Male	48	Non-Hispanic Black	4	1	130	84	5.5	2.302	3.83	Yes	0	2	32.4	10	16	80.44	5.05	1.14	1.04587	1	333.1	No	No	No	No
1757	0.91	4.29	8.9	3.1	0.8	4.7	4.89	14.6	234	Male	38	Non-Hispanic Asian	2	1	120	84	6.1	2.81	5.35	Yes	0	2	27.9	34	26	83.1	4.27	8.738	9.6022	1	380.7	No	No	No	No
1759	1.24	7.91	7.6	2.4	0.9	3.7	4.94	14	308	Male	80	Non-Hispanic White	4	1	130	67	5.5	4.008	6.1	Yes	1	1	29	14	19	89.28	5.83	2.089	1.68468	1	333.1	No	Yes	No	No
1761	1.06	4.39	6.3	1.1	0.6	4.5	5.97	16.2	270	Male	51	Non-Hispanic Asian	5	1	108	67	7.2	3.569	5.28	No	0	2	25.6	15	13	91.94	10.05	1.626	1.53396	1	345	Yes	No	No	No
1762	1.16	2.7	6	1.6	0.5	3.7	4.88	14.9	232	Male	38	Mexican American	2	1	122	72	5.7	3.646	5.61	Yes	0	2	28.1	18	17	81.33	5.33	1.863	1.60603	1	309.3	No	No	No	No
1764	1.45	3.53	4.9	1.8	0.4	2.6	4.58	13	283	Female	41	Other Race	5	1	98	73	4.7	3.258	5.28	Yes	0	1	21.4	9	16	83.98	4.94	1.355	0.934483	1	255.8	No	No	No	No
1769	1.4	3.01	7.9	1.9	0.7	5.1	4.91	14.8	228	Male	50	Non-Hispanic White	5	1	115	73	5.4	2.81	5.66	Yes	0	2	30.6	46	44	94.59	5.16	1.434	1.02429	1	374.7	No	No	No	No
1770	1.24	3.52	10	1.9	0.7	7.2	5.1	12.9	297	Male	64	Mexican American	1	3	132	59	6.2	2.81	4.99	Yes	1	2	31.4	15	14	47.74	5.88	2.969	2.39435	1	232	Yes	Yes	No	No
1772	1.32	7.54	9.3	3.1	0.5	5.6	4.57	14.5	287	Female	55	Other Hispanic	3	1	107	73	10.6	2.81	4.71	No	0	2	26.9	14	15	47.74	16.1	1.581	1.19773	1	136.8	No	No	No	No
1775	1.06	10.98	6.9	2.4	0.5	3.8	4.95	14.2	312	Male	29	Non-Hispanic White	4	1	115	71	4.3	2.81	4.03	Yes	1	1	34.9	45	28	92.82	4.16	1.919	1.81038	1	541.3	No	Yes	No	No
1776	0.96	5.79	8.6	2.3	0.7	5.2	5.73	16.7	243	Male	60	Non-Hispanic Asian	5	1	126	69	6.3	2.81	3.93	Yes	1	2	37	28	23	67.18	6	1.874	1.95208	1	392.6	Yes	No	No	No
1777	1.06	12.24	7.9	1.7	0.6	5.2	5.29	15	209	Male	61	Non-Hispanic White	3	1	138	84	7	4.293	6.15	No	1	1	31.3	14	17	74.26	7.11	2.01	1.89623	1	345	Yes	No	Yes	Yes
1779	0.8	8.57	9.3	2.5	0.5	6	5	17.1	287	Male	21	Non-Hispanic White	4	1	104	72	4.8	2.81	5.82	Yes	0	2	26.9	15	16	72.49	5	2.495	3.11875	1	440.2	No	No	No	No
1780	1.11	29.18	8.4	2.3	1.2	3.9	4.02	11.9	217	Male	80	Other Hispanic	3	1	136	77	6	2.81	3.72	Yes	1	1	29.1	19	18	90.17	4.94	1.084	0.976577	1	404.5	No	Yes	No	No
1782	1.24	4.77	12.3	3.1	0.7	8.3	4.58	12.8	327	Female	25	Other Race	4	1	106	72	5.1	3.129	5.12	Yes	0	1	38.7	17	17	52.16	4.55	1.795	1.44758	1	303.3	No	No	No	No
1784	0.88	3.86	7.8	2.3	0.5	4.6	5.24	15.2	415	Male	23	Other Hispanic	5	3	117	77	5.4	2.81	4.65	Yes	0	2	44	20	13	76.02	4.72	2.721	3.09205	1	410.4	No	No	No	No
1786	1.19	4.59	7.7	2.7	0.9	3.7	4.4	12.7	391	Female	36	Non-Hispanic White	2	2	102	70	5.4	2.81	4.73	Yes	0	2	30.3	12	11	55.69	4.55	1.445	1.21429	1	208.2	No	Yes	No	No
1787	1.06	5.26	6.2	1.8	0.5	3.5	5.72	16.5	124	Male	52	Non-Hispanic White	5	2	126	79	5.7	4.655	6.57	Yes	0	1	28.3	45	37	86.63	4.88	2.021	1.9066	1	458	No	Yes	No	No
1788	1.32	12.13	6.9	1.7	0.5	4.4	5.07	15.9	129	Male	68	Non-Hispanic White	5	1	143	83	6.2	2.017	3.85	Yes	0	1	31.7	30	31	72.49	6.94	1.287	0.975	1	309.3	Yes	No	No	No
1790	1.06	2.7	6	2	0.4	3.4	4.7	14	195	Male	53	Mexican American	3	1	111	61	6.1	2.81	6.21	Yes	0	2	47.5	32	24	87.52	5.5	5.848	5.51698	1	380.7	No	Yes	No	No
1792	1.14	9.09	7.8	2.3	0.6	4.8	4.74	13.8	285	Female	50	Mexican American	1	1	130	87	6.7	3	4.86	Yes	1	2	29.4	22	21	49.5	6.83	1.784	1.56491	1	285.5	No	No	No	No
1793	1.06	9.31	3.8	1	0.4	2.3	4.29	13	217	Male	71	Non-Hispanic White	4	2	112	54	5.8	2.81	3.05	Yes	0	1	31.7	17	19	87.52	5.44	1.355	1.2783	1	297.4	No	Yes	No	Yes
1796	0.78	5.02	6.3	2.1	0.3	3.7	5.11	13.7	252	Female	25	Other Hispanic	2	3	96	62	5.3	2.81	3.15	Yes	0	2	33.7	7	12	58.34	5.5	0.881	1.12949	1	208.2	No	No	No	No
1802	1.01	3.38	6.4	2.1	0.3	3.7	4.89	15.6	144	Male	40	Non-Hispanic Asian	3	1	141	96	4.8	3.233	5.77	Yes	0	2	29.9	30	22	75.14	5.33	3.5	3.46535	1	648.3	No	Yes	No	No
1803	1.29	5.94	9	2.3	0.7	5.9	4.98	15.6	212	Female	32	Other Hispanic	1	3	115	72	5.3	2.81	5.61	Yes	0	2	22.2	9	14	65.42	4.39	2.281	1.76822	1	208.2	No	Yes	No	No
1806	1.01	11.54	11.7	3	0.8	7.6	5.76	16	310	Male	49	Non-Hispanic White	4	1	138	99	5.7	2.81	3.88	Yes	0	2	36.9	35	20	93.7	5.38	1.468	1.45347	1	333.1	No	No	No	No
1815	1.16	1561.18	8.9	2.4	0.8	4.9	3.42	11.9	161	Male	80	Non-Hispanic White	4	2	159	48	6.1	2.81	3.13	Yes	1	1	28	18	17	596.7	6.11	1.603	1.3819	1	291.5	Yes	Yes	Yes	Yes
1816	1.19	4.19	7.7	3.1	0.6	3.7	5.61	17.4	219	Male	42	Non-Hispanic Asian	5	1	103	74	4.8	2.922	5.12	Yes	0	1	24.6	16	15	84.86	5.27	2.303	1.93529	1	315.2	No	No	No	No
1819	1.27	2.39	6.5	1.7	0.5	4	4.84	14.5	175	Male	62	Non-Hispanic Asian	5	1	128	77	7.2	2.612	4.4	Yes	0	2	23.6	29	25	56.58	8.55	1.31	1.0315	1	285.5	Yes	Yes	No	No
1820	1.16	5.1	8.8	2.5	0.7	5.4	4.67	15.1	205	Male	57	Non-Hispanic White	4	1	116	70	5.8	2.81	3.03	Yes	1	1	33.1	21	17	95.47	4.88	1.626	1.40172	1	315.2	Yes	No	No	No
1821	1.34	15	8.5	1.3	1	6	4.82	13.5	240	Female	80	Non-Hispanic White	5	1	154	82	6.2	2.81	3.52	Yes	1	1	25.7	26	24	118.46	5.33	1.434	1.07015	1	380.7	No	No	No	No
1822	1.09	12.54	8.1	2.6	0.5	4.9	4.34	13	278	Female	41	Other Hispanic	4	1	112	79	5.3	3.026	4.81	Yes	0	2	36.9	17	18	51.27	6.05	1.694	1.55413	1	303.3	No	No	No	No
1824	1.19	58.56	6.4	2.2	0.4	3.7	4.66	13.9	282	Female	51	Mexican American	1	1	145	84	5.4	2.81	6.39	Yes	0	2	28.5	14	15	54.81	4.83	3.681	3.09328	1	184.4	No	No	No	No
1825	1.24	6.9	6.5	2	0.5	3.9	4.22	12.8	174	Male	67	Non-Hispanic Black	5	1	155	52	4.8	2.81	4.89	Yes	1	2	37.5	18	17	68.95	4.83	3.24	2.6129	1	422.3	No	Yes	No	No
1826	1.16	102.84	7.3	1.4	0.5	4.9	4.17	13.4	164	Female	78	Mexican American	3	1	152	73	5.4	2.896	4.81	Yes	1	2	27.9	25	42	68.95	5.38	1.942	1.67414	1	458	No	Yes	No	No
1827	1.86	8.39	5.3	2	0.5	2.6	4.13	12.7	220	Female	70	Other Hispanic	5	1	123	59	6.1	2.81	5.56	Yes	1	1	36.2	25	24	77.79	5.11	2.45	1.3172	1	297.4	No	No	No	No
1828	0.93	7.87	12.6	2	0.5	9.8	3.85	11.5	341	Female	63	Non-Hispanic White	3	1	96	73	7.1	2.017	4.09	Yes	1	1	49.1	14	13	129.95	8.6	2.71	2.91398	1	660.2	Yes	No	No	No
1829	1.03	30.13	7.4	2.3	0.4	4.5	4.88	14.9	216	Female	49	Non-Hispanic Asian	4	1	131	79	8	2.81	5.09	Yes	0	2	24.6	41	25	43.32	9.49	3.714	3.60583	1	237.9	Yes	No	No	No
1830	1.32	5.65	9.6	3.3	0.8	4.9	4.84	14.5	284	Male	75	Non-Hispanic Asian	5	1	160	76	6	2.81	4.4	No	0	1	26.5	23	29	114.04	5.44	2.958	2.24091	1	267.7	No	No	No	No
1834	1.53	6.19	8.1	0.7	0.5	6.8	4.29	12.9	155	Female	58	Non-Hispanic White	2	1	134	89	5.5	2.81	4.53	No	1	2	21.5	19	20	86.63	5.66	1.942	1.26928	1	220.1	No	No	No	No
1835	0.75	905.41	6.8	2.1	0.6	3.9	5.08	12.8	166	Female	37	Non-Hispanic White	2	2	121	80	10.9	2.81	4.76	Yes	1	1	50.7	31	37	33.59	14.99	7.734	10.312	1	362.8	Yes	Yes	No	No
1837	1.03	26.51	5.5	1.9	0.6	2.6	5.19	15.7	223	Male	69	Non-Hispanic Asian	5	1	136	77	5.7	2.81	4.91	Yes	1	1	23.3	16	14	104.31	3.5	2.845	2.76214	1	350.9	Yes	No	No	Yes
1839	1.01	10.76	5.2	2.5	0.5	2	4.78	16.2	125	Male	62	Non-Hispanic Black	3	3	140	79	5.1	2.81	4.06	Yes	1	1	25.6	31	29	164.42	4.5	1.456	1.44158	1	356.9	No	Yes	No	No
1841	1.22	13.48	5.6	1.8	0.4	3.2	3.39	12.7	232	Female	74	Non-Hispanic White	4	1	143	74	5.3	2.81	5.02	Yes	0	2	34.6	13	23	61.88	4.94	2.439	1.99918	1	220.1	No	Yes	No	No
1842	1.58	6.1	5.6	1.3	0.6	3.2	5.14	15.6	406	Male	73	Non-Hispanic White	4	2	125	76	5.4	4.189	6.59	Yes	0	1	25.1	17	18	74.26	5.5	1.874	1.18608	1	291.5	No	No	No	No
1843	1.11	4.18	6.4	1.4	0.6	4.1	4.71	13.7	217	Male	60	Non-Hispanic White	3	3	131	71	5.7	3.051	4.78	Yes	0	1	34.3	47	42	63.65	6.49	1.592	1.43423	1	380.7	No	Yes	No	No
1846	0.83	156.51	6.2	2.7	0.4	2.9	5.27	14.7	309	Female	37	Other Race	4	1	96	74	6.4	2.172	3.78	No	0	1	33.7	51	33	80.44	6.27	1.908	2.2988	1	232	Yes	No	No	No
1849	1.24	4.25	10.5	3	0.7	6.6	4.85	14.5	185	Male	33	Non-Hispanic White	4	3	123	72	5.7	2.81	4.11	Yes	0	2	25.3	20	16	81.33	5.11	2.247	1.8121	1	285.5	No	Yes	No	No
1850	0.85	0.84	6.8	2.3	0.5	3.9	4.48	14.1	253	Male	38	Non-Hispanic Black	3	1	122	70	5.9	2.81	4.19	Yes	0	2	27.1	28	20	107.85	5.33	3.872	4.55529	1	345	No	Yes	No	No
1851	0.96	23.03	6.1	1.3	0.7	3.9	4.4	10.6	164	Female	70	Mexican American	3	1	91	56	5.5	2.819	4.19	Yes	0	2	27.9	33	42	124.64	6.77	1.152	1.2	1	315.2	No	No	Yes	No
1853	1.06	10.32	7.7	2.8	0.4	4.3	4.51	12.1	287	Female	36	Non-Hispanic Black	2	2	114	90	6.8	3.103	4.71	Yes	0	2	42.9	6	10	76.91	7.66	1.287	1.21415	1	333.1	No	No	No	No
1855	1.78	27.67	7.2	2.5	0.5	3.9	3.92	12.6	244	Female	55	Non-Hispanic Asian	4	1	176	100	5.6	2.81	6.8	Yes	1	2	28.2	32	37	60.11	5.5	1.818	1.02135	1	374.7	No	No	No	No
1856	0.75	5.45	9.2	3.2	0.9	4.5	4.86	14.5	225	Male	58	Mexican American	1	1	120	69	5.6	2.81	4.6	Yes	0	2	29.9	25	23	76.91	5.05	1.694	2.25867	1	291.5	No	Yes	No	No
1857	1.29	5.3	9.6	2.2	0.7	6.7	5.56	16.5	154	Male	77	Non-Hispanic White	4	1	115	58	5.6	2.483	4.5	No	0	2	32.4	25	17	79.56	5.66	1.761	1.36512	1	297.4	No	No	No	No
1859	0.75	4.01	8.7	2.5	0.7	5.3	5	14.9	242	Male	41	Non-Hispanic White	1	1	126	80	5.7	2.483	3.88	Yes	0	2	27.5	29	23	79.56	5.38	1.535	2.04667	1	339	No	Yes	No	No
1860	1.01	128.1	10.5	2.3	0.7	7	5.43	15.4	201	Male	80	Non-Hispanic White	4	2	129	69	5.8	2.896	5.02	Yes	1	2	31.7	15	16	88.4	6.33	2.732	2.70495	1	345	No	Yes	No	No
1861	0.85	5.03	7.5	1.4	0.6	4.9	4.4	12	170	Female	66	Non-Hispanic White	4	1	66	37	8.4	1.5	3.21	Yes	1	1	61.6	21	15	101.66	14.93	2.123	2.49765	1	588.9	Yes	Yes	Yes	No
1862	1.09	6.15	12.4	1.7	0.7	9.9	5.27	15.6	249	Male	62	Non-Hispanic White	5	1	120	80	5.5	2.81	4.97	Yes	0	2	26.6	22	24	96.36	4.44	3.263	2.99358	1	309.3	No	No	No	No
1863	0.78	3.05	8.2	1.6	0.8	5.4	5.15	16.5	210	Male	57	Non-Hispanic White	1	3	111	72	5.7	2.81	3.54	Yes	1	1	31.1	28	21	116.69	4.83	2.856	3.66154	1	350.9	No	Yes	Yes	Yes
1864	0.98	7.38	6.8	2.7	0.6	3.2	6.53	14.4	260	Male	55	Non-Hispanic Asian	5	2	109	68	5.8	2.81	6.47	Yes	1	2	25.8	24	32	98.12	4.88	3.048	3.1102	1	505.6	No	Yes	No	No
1865	0.83	10.24	11.3	3.4	0.8	6.9	4.77	13.8	297	Female	22	Other Race	4	3	118	83	5.9	2.508	5.33	Yes	1	1	29.1	54	37	52.16	5.83	4.708	5.67229	1	416.4	No	No	No	No
1869	1.06	5.73	4.7	1.9	0.4	2.4	5.39	14.6	100	Male	43	Non-Hispanic Black	4	1	111	68	7.7	2.81	5.87	Yes	0	2	27.2	37	25	91.05	9.94	1.908	1.8	1	291.5	No	No	No	No
1871	1.71	13.68	7	1.6	0.4	4.8	4.5	12.6	304	Female	77	Non-Hispanic White	2	1	146	74	5.3	2.81	6.23	Yes	0	2	23.4	20	22	67.18	5.88	1.603	0.937427	1	321.2	No	Yes	No	No
1873	1.27	7.45	5.8	2.2	0.5	2.7	4.82	13.8	156	Male	71	Non-Hispanic White	4	1	127	72	5.5	2.81	4.97	Yes	1	1	27.8	21	22	102.54	4.83	1.185	0.933071	1	398.5	No	No	No	No
1874	1.19	7.76	5.5	2.6	0.9	1.5	4.54	13.7	407	Female	62	Non-Hispanic Black	4	1	120	86	6.1	2.327	4.24	Yes	1	1	30.6	28	42	63.65	5.55	1.761	1.47983	1	243.9	No	No	No	No
1875	0.98	4.4	10.6	2.7	0.7	7	5	13.3	378	Male	21	Non-Hispanic Black	3	3	119	88	4.9	2.81	4.42	Yes	0	2	38.7	33	16	78.68	5.33	3.127	3.19082	1	416.4	No	No	No	No
1877	1.22	3.84	6.5	2	0.6	3.7	4.07	11.8	199	Female	27	Mexican American	1	3	118	68	5.4	2.81	4.81	No	0	2	21.4	21	20	60.11	4.66	2.823	2.31393	1	237.9	No	No	No	No
1878	1.55	11.62	10.9	2.1	0.8	7.6	5.81	8.9	439	Female	43	Mexican American	2	1	107	60	7.9	2.353	4.73	Yes	1	1	25.3	40	20	37.13	8.83	1.953	1.26	1	178.4	Yes	No	No	No
1879	1.32	228.25	9.4	3.1	0.7	5.2	4.92	15.4	364	Female	67	Non-Hispanic White	2	2	117	61	5.9	1.914	4.58	Yes	1	1	36	47	56	35.36	7.94	3.274	2.4803	1	505.6	No	No	No	No
1880	1.27	9.35	11.2	2.6	0.8	7.7	5.37	16.2	347	Male	57	Other Hispanic	3	1	167	96	5.4	2.81	5.12	Yes	1	1	35.4	25	21	102.54	5.22	2.337	1.84016	1	511.5	No	No	No	No
1882	0.91	15.4	6	1.5	0.6	3.7	5.7	16.7	218	Male	44	Mexican American	5	1	124	82	5.5	2.81	5.17	Yes	0	1	38.3	29	21	100.78	4.83	1.592	1.74945	1	410.4	No	Yes	No	No
1884	0.85	4.62	8.3	2.6	0.7	4.8	5.04	15.1	195	Male	35	Non-Hispanic White	4	1	137	86	5.5	2.974	4.71	Yes	0	2	43.8	33	21	73.37	6.49	2.055	2.41765	1	404.5	No	No	No	No
1886	1.32	4.08	5.2	1.9	0.4	2.8	4.88	15	243	Female	53	Non-Hispanic White	4	1	105	74	5.5	3.491	5.53	Yes	0	1	27.6	24	20	60.11	5.11	1.75	1.32576	1	345	No	Yes	No	No
1888	1.32	8.43	6.3	1.5	0.4	3.9	4.42	14.2	218	Male	62	Non-Hispanic White	3	1	132	85	5.6	3.543	5.35	Yes	1	1	29	13	15	115.8	5	1.242	0.940909	1	315.2	No	Yes	Yes	No
1890	1.84	4.57	7.7	1.6	0.7	5.2	4.41	13.4	201	Male	74	Non-Hispanic White	3	2	140	63	5.9	2.81	6.83	Yes	1	1	24	18	25	94.59	5.5	3.161	1.71793	1	398.5	No	No	No	No
1891	1.06	13.06	9.4	2.6	1.1	5.2	4.81	16.5	194	Male	63	Non-Hispanic White	2	2	159	83	5.7	2.948	4.71	Yes	0	2	26.9	16	18	72.49	5	1.705	1.60849	1	267.7	No	Yes	No	No
1892	1.24	4.07	7.5	2.4	0.7	4	4.86	15.2	120	Male	63	Non-Hispanic White	3	1	131	91	5.4	2.81	5.25	Yes	0	2	30.4	58	47	86.63	5.22	1.219	0.983065	1	362.8	No	No	No	No
1893	1.11	4.86	7.9	2.2	0.6	4.8	4.8	15	235	Male	57	Non-Hispanic Black	4	2	148	101	5.7	2.81	4.5	Yes	1	1	31	16	18	86.63	4.88	1.344	1.21081	1	321.2	No	Yes	No	No
1894	1.4	162.15	5.5	1.1	0.5	3.8	4.23	12.8	148	Male	75	Non-Hispanic White	1	1	140	79	8.2	2.81	2.72	Yes	0	2	21.2	14	17	168.84	11.16	1.524	1.08857	1	469.9	Yes	No	No	No
1898	1.53	4.85	8.4	3	0.4	4.6	4.43	13.6	266	Female	45	Non-Hispanic White	4	1	99	70	5.4	2.81	6.18	Yes	0	1	45.4	29	20	73.37	4.94	2.066	1.35033	1	321.2	No	Yes	No	No
1899	0.83	5.98	6.6	2.1	0.4	4	5.23	15.1	251	Male	34	Non-Hispanic White	3	3	109	68	5.6	2.81	5.87	No	0	1	31.1	29	26	93.7	4.94	2.314	2.78795	1	452	No	No	No	No
1900	1.01	4.8	7.4	3.1	0.8	3.3	4.08	11.7	291	Female	56	Non-Hispanic Black	4	1	133	79	6.6	2.81	6.85	Yes	1	1	38.4	15	14	93.7	4.94	2.439	2.41485	1	339	No	No	No	No
1901	0.91	7.86	8	2.4	0.6	4.8	4.62	14	207	Female	70	Other Hispanic	3	1	122	64	7.7	2.81	5.53	Yes	0	1	28.7	15	20	60.11	9.55	4.482	4.92527	1	315.2	Yes	Yes	No	No
1902	1.29	4.68	4.4	2	0.4	1.9	4.36	13	106	Female	59	Non-Hispanic Black	5	3	142	73	5.7	3.982	5.77	Yes	1	2	40.1	37	34	76.02	5.55	1.332	1.03256	1	398.5	No	Yes	No	No
1903	1.32	23.1	8.2	2.2	0.5	5.2	4.62	13.9	296	Male	70	Non-Hispanic White	5	1	123	77	5.7	2.81	5.15	Yes	0	2	36.8	12	15	82.21	4.77	2.134	1.61667	1	291.5	No	No	No	No
1904	1.16	4.17	9.7	2.9	0.8	5.8	4.93	15.3	342	Male	40	Non-Hispanic White	5	1	129	86	5.5	2.81	5.69	Yes	0	2	25.2	30	20	95.47	5.16	1.66	1.43103	1	327.1	No	No	No	No
1906	1.16	9.62	8.3	2.5	0.5	5	4.9	14.7	347	Female	66	Non-Hispanic White	3	1	108	67	6.1	2.81	5.17	Yes	1	1	39.9	25	17	53.92	5.61	2.213	1.90776	1	321.2	Yes	No	No	No
1909	1.11	36.36	6.2	1.9	0.4	3.6	5.08	14.8	178	Male	77	Non-Hispanic Black	3	1	134	70	8.2	2.81	4.06	No	0	2	32.1	15	17	121.11	6.61	1.49	1.34234	1	327.1	Yes	No	No	No
1911	1.47	10.53	7.6	2.5	0.6	4.3	5.22	12.9	269	Female	68	Non-Hispanic Black	4	1	126	81	6.6	2.81	4.91	Yes	0	1	25.6	39	32	75.14	4.83	1.592	1.08299	1	374.7	Yes	No	No	No
1913	0.62	366.57	4.7	2.4	0.4	1.8	5.12	9.3	337	Female	27	Non-Hispanic Black	4	3	104	70	6.1	2.81	4.73	Yes	0	2	40.4	15	19	68.07	5	1.129	1.82097	1	327.1	Yes	No	No	No
1917	0.88	3.69	6.2	2.7	0.5	2.8	4.98	14.9	212	Male	48	Non-Hispanic White	4	1	137	90	5.5	2.81	4.6	Yes	1	2	37.6	71	37	85.75	4.44	3.872	4.4	1	327.1	No	No	No	No
1919	1.4	5.55	4.5	2	0.5	1.9	5.53	16.4	190	Male	44	Other Hispanic	5	1	105	65	5.6	3.103	5.07	Yes	1	2	32.1	31	19	63.65	5	1.332	0.951429	1	273.6	No	No	No	No
1921	1.24	10	8.8	2.2	0.9	5.5	5.67	17.5	266	Male	39	Non-Hispanic White	4	2	122	88	5.4	2.431	4.84	Yes	1	2	30.9	22	20	102.54	4.44	2.653	2.13952	1	475.8	No	Yes	No	No
1922	1.09	10	4.1	1.8	0.3	2	4.43	9	168	Female	44	Non-Hispanic Black	4	1	150	84	5	2.81	3.75	No	0	2	26.6	11	17	68.07	5.22	1.242	1.13945	1	279.6	No	No	No	No
1923	0.91	5	12.3	3.7	0.7	6.8	4.02	11.6	451	Female	42	Mexican American	3	1	101	68	5.9	2.81	5.53	Yes	0	2	43.5	39	37	51.27	6.94	2.642	2.9033	1	273.6	No	Yes	No	No
1927	0.98	32.54	11.4	1.2	0.7	9.3	5.66	14.9	204	Male	46	Other Hispanic	3	1	138	92	5.6	3.258	4.65	Yes	1	1	27.9	17	23	86.63	5.44	1.05	1.07143	1	422.3	No	Yes	No	No
1928	0.85	15.5	6.3	1.6	0.4	4.1	4.52	14.2	138	Male	80	Non-Hispanic White	2	1	106	52	5.8	1.707	3.13	Yes	0	1	30	14	22	110.5	6.27	1.423	1.67412	1	398.5	No	Yes	No	Yes
1929	1.24	188.69	9.9	3.2	0.7	5.5	4.65	12	340	Female	69	Non-Hispanic Black	2	1	106	71	6.5	2.638	4.78	Yes	1	1	40.4	10	12	81.33	6.22	2.281	1.83952	1	440.2	Yes	Yes	No	No
1931	1.11	5.6	5.6	1.8	0.4	3.3	5.23	15.5	196	Male	26	Mexican American	4	1	116	74	4.8	2.043	3.65	Yes	0	2	23.7	27	19	78.68	5	1.208	1.08829	1	327.1	No	Yes	No	No
1932	1.03	613.16	7.9	2.7	0.7	4.2	5.21	15.9	287	Female	49	Mexican American	2	1	192	98	5	2.81	4.06	Yes	1	2	31.6	22	20	45.97	4.44	1.344	1.30485	1	232	No	No	No	No
1933	1.45	10	7.1	2.6	0.6	3.7	4.63	13.9	272	Female	54	Non-Hispanic White	4	1	95	64	5.3	4.37	6.57	Yes	0	1	24.6	17	22	71.6	5.11	1.784	1.23034	1	172.5	No	No	No	No
1934	1.16	4.4	5.8	1.4	0.4	3.7	5.67	16.3	134	Male	62	Non-Hispanic White	3	1	148	82	4.8	3.026	4.91	Yes	0	2	36.1	16	18	91.05	5.88	1.727	1.48879	1	410.4	No	Yes	No	No
1935	1.03	4.22	5.7	1.7	0.5	3.4	5.27	14	291	Male	33	Non-Hispanic Black	4	3	149	98	6	2.81	5.3	Yes	0	2	33.2	27	24	100.78	4.61	1.31	1.27184	1	333.1	No	No	No	No
1937	1.19	6.67	7.2	2.5	0.7	3.7	4.6	14.8	333	Female	36	Non-Hispanic White	4	2	113	80	5.1	2.81	5.56	Yes	0	2	31.8	16	17	62.76	5.38	2.111	1.77395	1	333.1	No	No	No	No
1939	0.85	7.27	6.1	1.9	0.6	3.4	4.9	14.4	123	Male	74	Non-Hispanic White	3	1	124	65	7	1.422	3.8	Yes	1	1	29.6	9	8	118.46	6.72	3.489	4.10471	1	339	Yes	Yes	No	No
1940	1.34	6.52	11.2	3	0.7	7.2	4.9	13.7	301	Female	63	Non-Hispanic Asian	5	1	110	75	5.8	2.81	4.22	Yes	1	1	20.9	13	18	74.26	4.88	1.852	1.38209	1	410.4	No	No	No	No
1941	1.22	6.81	9.4	2.5	0.5	6.2	4.88	14.2	205	Male	57	Non-Hispanic White	4	1	154	91	5.9	2.81	6.44	Yes	0	2	25.5	27	24	88.4	5.11	3.252	2.66557	1	398.5	No	No	No	No
1943	1.14	3.26	6.7	1.7	0.7	4.3	4.84	14.4	208	Male	30	Other Hispanic	4	1	120	77	5.7	2.81	5.61	Yes	0	1	29.7	45	29	104.31	4.88	2.597	2.27807	1	380.7	No	No	No	No
1944	1.58	8.42	5.7	1.6	0.6	3.3	4.45	14.2	206	Male	60	Non-Hispanic Asian	5	1	142	84	5.7	4.138	6.34	Yes	0	1	24	24	20	74.26	5.72	1.535	0.971519	1	356.9	No	No	No	No
1949	1.01	39.73	7.5	3	0.7	3.6	4.4	14.2	258	Male	68	Non-Hispanic Black	3	1	123	72	6.6	2.81	3.54	Yes	1	1	33.9	30	21	110.5	7.72	1.411	1.39703	1	368.8	Yes	Yes	No	No
1950	1.32	7.39	7.8	1.9	0.6	4.9	5.16	15.2	217	Male	62	Non-Hispanic White	4	1	124	82	5.8	3.414	5.28	Yes	0	1	37.5	12	12	88.4	5.83	1.423	1.07803	1	392.6	No	Yes	No	No
1952	1.55	6.46	6.3	2.4	0.6	2.8	5	16	192	Male	50	Non-Hispanic White	3	1	122	83	4.9	1.784	4.37	Yes	1	1	27	43	36	85.75	4.16	2.495	1.60968	1	434.2	No	Yes	No	No
1953	0.67	4.39	6.2	3.2	0.7	1.9	5.72	14	213	Male	25	Non-Hispanic White	3	3	116	87	5.8	2.483	4.91	No	0	1	27.7	100	54	114.04	5.44	4.008	5.98209	1	327.1	No	No	No	No
1955	1.24	8.4	6.7	1.7	0.6	4.2	4.76	15.3	271	Male	54	Non-Hispanic White	5	1	103	77	5.3	2.81	5.4	Yes	0	1	31.2	38	25	78.68	4.94	1.694	1.36613	1	368.8	No	Yes	No	No
1958	0.88	69.21	5.5	2.1	0.5	2.8	4.03	13.2	196	Male	69	Non-Hispanic Black	4	1	148	88	6.8	1.914	3.49	Yes	1	1	37.4	16	17	99.89	11.77	1.716	1.95	1	481.8	Yes	No	No	No
1959	0.93	13.75	9	3	0.5	5	4.47	13.6	216	Female	60	Non-Hispanic White	4	2	136	90	5.5	2.81	4.84	Yes	1	1	36.6	13	14	67.18	4.83	3.127	3.36237	1	315.2	No	No	No	No
1962	1.4	67.76	7.7	2.6	0.5	4.4	4.22	12.4	190	Female	79	Non-Hispanic White	3	1	158	78	6.5	2.81	4.4	Yes	1	1	29.1	10	17	101.66	6.22	2.935	2.09643	1	428.3	Yes	No	No	No
1963	1.84	8.03	7	2.7	0.5	3.5	4.4	13	228	Female	72	Other Hispanic	1	2	114	51	5.7	4.629	7.34	Yes	1	1	23.5	13	18	71.6	5.38	2.134	1.15978	1	297.4	No	No	No	No
1967	0.75	6.26	9	1.9	0.9	6	3.97	14	258	Male	73	Non-Hispanic White	5	1	136	66	7.7	2.81	1.84	Yes	0	2	33	17	20	97.24	4.39	1.389	1.852	1	398.5	Yes	Yes	No	Yes
1968	1.19	6.27	7.7	2.7	0.6	4.1	4.87	14.8	287	Male	42	Other Race	4	2	123	79	5.2	2.81	4.71	Yes	0	2	23.1	72	43	82.21	5.11	2.01	1.68908	1	327.1	No	Yes	No	No
1970	1.53	10.67	7	1.8	0.6	4.4	4.62	13.2	297	Female	58	Other Hispanic	4	2	123	76	6	2.767	5.38	Yes	1	1	29.5	35	25	42.43	5.83	2.484	1.62353	1	273.6	No	No	Yes	Yes
1971	0.62	7.69	8.7	3.6	0.5	4.4	3.82	12.4	386	Female	34	Non-Hispanic White	4	2	103	69	5.1	2.81	5.51	Yes	0	2	33	19	18	67.18	5.11	3.85	6.20968	1	356.9	No	Yes	No	No
1974	1.34	4.07	5.1	2.3	0.6	2	4.79	14.9	205	Male	22	Non-Hispanic Black	2	3	122	71	5.6	3.129	4.99	Yes	0	2	22.2	16	16	93.7	4.66	1.31	0.977612	1	392.6	No	Yes	No	No
1976	0.88	73.27	8.2	1.3	0.7	5.9	5.45	15.7	190	Male	79	Non-Hispanic White	4	1	135	91	6.5	2.81	3.44	Yes	1	1	31.4	21	25	109.62	4.94	2.19	2.48864	1	374.7	Yes	Yes	Yes	Yes
1977	1.42	2.98	7.8	2	0.5	5.1	4.75	14	216	Female	63	Other Hispanic	4	2	120	81	6.1	2.81	6.78	Yes	1	1	28.3	15	13	100.78	5.05	1.919	1.35141	1	410.4	Yes	No	No	No
1980	1.06	5.62	6.6	2.2	0.6	3.7	4.63	14.3	295	Male	22	Non-Hispanic White	4	1	117	67	5.4	3.982	5.87	Yes	0	2	32.5	35	28	87.52	5	1.919	1.81038	1	404.5	No	No	No	No
1983	1.22	7.45	9	3	0.9	4.9	5.14	16.1	223	Male	38	Mexican American	2	1	133	87	5.6	2.81	4.71	Yes	1	2	37.2	51	25	83.1	5.05	3.206	2.62787	1	374.7	No	Yes	No	No
1984	1.4	7.74	11.5	3.2	0.7	7.5	4.68	12.2	286	Female	20	Non-Hispanic Black	2	1	103	67	5.6	2.81	4.14	No	1	2	38.8	22	21	59.23	5.11	1.479	1.05643	1	309.3	No	No	No	No
1985	1.37	3.55	7.1	2	0.7	4.3	4.42	13.3	239	Female	76	Non-Hispanic White	5	1	108	64	5.8	2.81	5.02	Yes	1	2	31.3	10	19	52.16	5.05	1.874	1.36788	1	267.7	No	No	No	No
1988	0.91	16.31	13.6	3.9	1.9	7.7	5.86	16.1	535	Male	75	Non-Hispanic White	3	1	125	63	5.5	2.612	3.96	Yes	1	2	26.4	7	17	106.96	5.44	1.106	1.21538	1	547.2	No	Yes	No	No
1989	1.06	188.43	7.6	1.9	0.6	5	4.19	13.3	248	Male	69	Non-Hispanic Asian	3	1	130	66	6.7	2.81	4.14	Yes	1	1	21.8	14	21	94.59	5.66	1.829	1.72547	1	350.9	Yes	Yes	No	No
1990	0.96	6.9	8.8	2.5	0.6	5.4	5.19	15.8	217	Male	60	Other Hispanic	4	1	125	75	5.3	2.81	6.59	Yes	0	2	28.8	32	30	86.63	5.22	4.381	4.56354	1	374.7	No	Yes	No	No
1991	1.01	3.18	5	1.8	0.5	2.3	4.56	14.4	213	Male	41	Mexican American	3	3	131	81	5.6	1.914	3.78	Yes	0	2	26.4	20	21	87.52	6.11	1.987	1.96733	1	333.1	No	No	No	No
1993	0.91	7262.63	6.7	1.5	0.3	4.6	3.27	10.1	211	Female	64	Non-Hispanic White	4	2	148	69	6.8	3.439	5.3	Yes	1	1	31.3	9	10	258.13	10.16	2.292	2.51868	1	309.3	Yes	Yes	Yes	Yes
1994	1.03	51.14	6.7	1.8	0.5	4.2	4.5	12	429	Female	62	Non-Hispanic Black	2	2	116	66	7.3	2.81	4.6	Yes	1	2	34.9	9	20	77.79	7.33	1.061	1.0301	1	327.1	Yes	Yes	No	No
1995	1.58	13.61	6.9	2.9	0.6	3.2	4.34	14.2	233	Female	75	Non-Hispanic Asian	3	1	139	76	5.9	2.81	5.69	Yes	1	1	32.6	27	29	66.3	5.22	3.24	2.05063	1	315.2	Yes	No	No	No
1997	0.62	64.82	8.7	2.2	0.5	5.9	5.49	15.4	204	Male	52	Mexican American	1	1	156	98	5.4	2.81	4.5	Yes	1	1	27.1	14	19	147.63	4.33	3.082	4.97097	1	440.2	No	No	No	No
1998	1.14	7.16	5.4	2.2	0.4	2.5	4.76	14.9	198	Female	54	Mexican American	5	1	99	68	5.7	3	4.73	Yes	0	2	30.8	25	24	80.44	5.38	1.468	1.28772	1	297.4	No	No	No	No
1999	1.68	3.19	5	2.2	0.4	2.2	5.01	15.3	234	Male	42	Non-Hispanic White	5	1	116	74	4.8	5.612	8.4	Yes	0	1	30.9	28	29	83.98	4.39	2.585	1.53869	1	434.2	No	Yes	No	No
2000	1.16	6.89	8.2	1.3	0.7	5.8	4.85	15.6	179	Male	80	Non-Hispanic White	3	1	126	76	8.9	2.81	3.59	Yes	1	1	27.9	19	18	99.89	10.94	1.66	1.43103	1	273.6	Yes	Yes	No	No
2001	1.47	64.74	8	1.8	1	5	4.05	13.3	226	Female	80	Non-Hispanic White	4	2	156	68	5.3	2.81	6.05	Yes	1	2	20.1	8	18	76.91	4.61	2.563	1.74354	1	202.2	No	No	No	No
2004	1.22	8.72	6.4	1.4	0.6	4.2	4.68	14.9	379	Male	54	Other Hispanic	2	1	116	75	5.5	3.077	4.81	Yes	1	2	32.6	21	17	54.81	6.11	1.253	1.02705	1	362.8	No	No	No	No
2007	1.63	3.44	7.4	1.8	0.5	4.8	5.48	15.6	264	Male	42	Non-Hispanic Black	2	3	116	74	5.4	4.189	6.54	Yes	0	2	21.9	13	15	93.7	4.55	1.705	1.04601	1	285.5	No	Yes	No	No
2008	0.96	4.06	10	3.5	1	5.1	5.34	13.6	310	Male	20	Non-Hispanic White	3	3	107	69	5.6	2.81	3.9	No	0	2	39.4	23	27	73.37	4.83	1.84	1.91667	1	362.8	No	No	No	No
2009	1.5	38	10.3	2.6	0.7	6.7	4.84	15.1	449	Female	64	Non-Hispanic White	5	3	150	96	5.8	2.81	7.42	Yes	0	2	31.7	54	37	69.84	6	2.518	1.67867	1	362.8	No	Yes	No	No
2010	1.11	172.92	11.1	2.2	0.7	7.9	3.64	11.6	268	Male	58	Non-Hispanic Black	3	2	129	71	13.1	3.724	5.97	Yes	1	2	19.7	16	18	216.58	18.65	2.721	2.45135	1	499.6	Yes	Yes	No	No
2012	1.14	7.89	10.9	2.5	0.6	7.7	4.89	14.2	256	Female	21	Mexican American	3	1	110	75	5.6	2.121	3.83	Yes	0	2	37.8	39	28	48.62	6.16	1.411	1.23772	1	285.5	No	No	No	No
2013	0.96	12.25	7.1	2.5	0.6	3.8	4.38	14.2	209	Female	55	Non-Hispanic White	3	2	119	81	5.7	2.81	4.24	Yes	1	2	31.7	32	24	57.46	4.33	3.884	4.04583	1	273.6	Yes	Yes	No	No
2014	1.45	10	5.5	1.2	0.4	3.8	4.61	14.5	190	Female	70	Non-Hispanic White	4	2	114	61	5.4	2.81	5.82	Yes	0	1	24.9	18	18	53.04	4.72	1.479	1.02	1	291.5	No	No	No	No
2016	1.03	12.14	11.4	3.2	0.7	7.1	4.26	12.6	300	Female	39	Non-Hispanic White	5	1	124	88	5.7	2.81	4.29	Yes	1	2	34.7	28	17	91.05	4.83	1.344	1.30485	1	303.3	No	No	No	No
2017	1.4	47.76	9	1.8	0.8	6	4.17	12.4	215	Female	80	Non-Hispanic White	5	2	117	61	6.3	3.414	5.77	Yes	1	2	36.4	15	17	107.85	6.72	2.281	1.62929	1	374.7	Yes	No	No	No
2018	1.47	42.99	15.2	2.7	1.3	11	6.23	19.9	348	Male	28	Mexican American	4	3	118	90	5.2	2.81	6.23	Yes	1	2	32.7	42	31	75.14	5.83	2.743	1.86599	1	469.9	No	No	No	No
2020	1.29	5.52	7.6	1.6	0.6	4.9	3.88	12.9	358	Female	80	Non-Hispanic White	3	1	109	73	5.7	2.81	3.78	Yes	1	2	30.2	21	29	103.43	4.77	1.344	1.04186	1	386.6	No	No	No	No
2021	0.88	8.96	7.1	2.6	0.4	4	4.61	12.1	260	Female	21	Non-Hispanic White	4	1	108	68	5.3	2.81	4.6	Yes	1	2	26.5	22	18	73.37	4.11	1.411	1.60341	1	249.8	No	Yes	No	No
2024	1.34	7.46	8.7	2.5	0.6	5.6	4.2	13.1	223	Female	40	Non-Hispanic White	3	1	110	75	4.7	2.81	4.14	Yes	1	2	28.4	12	15	53.92	4.44	1.253	0.935075	1	261.7	No	Yes	No	No
2026	1.11	3.74	8.4	2.2	0.5	5.7	5.07	15.1	154	Male	30	Other Hispanic	3	1	114	75	5.6	3.491	5.02	Yes	0	2	34.9	33	17	66.3	5.88	1.05	0.945946	1	321.2	No	Yes	No	No
2027	0.85	155.4	6.2	2.3	0.5	3.3	4.11	8.6	254	Female	37	Mexican American	3	1	95	56	6.1	2.81	4.29	Yes	0	2	32.5	23	19	57.46	4.5	2.247	2.64353	1	339	No	No	No	No
2031	1.37	9.19	6.8	1.1	0.6	4.7	5.13	16.3	228	Male	59	Non-Hispanic White	5	2	123	84	5.4	4.81	7.99	Yes	1	1	28.3	27	17	102.54	6.05	4.2	3.06569	1	303.3	No	No	No	No
2032	0.91	5.86	7.6	2.5	0.6	4.2	6.45	16.8	195	Male	37	Other Hispanic	5	1	127	80	5.6	2.81	6.03	Yes	0	2	31.6	25	18	83.98	5.61	2.506	2.75385	1	374.7	No	No	No	No
2034	1.09	1.8	7.5	1.8	0.8	4.7	5.76	17.7	281	Male	21	Non-Hispanic Asian	3	3	121	76	5.2	2.81	5.69	Yes	0	2	32.2	78	51	91.05	5.05	3.918	3.5945	1	493.7	No	No	No	No
2035	0.91	8.94	7.3	2.6	0.6	3.3	3.91	13.2	196	Male	80	Non-Hispanic White	4	1	121	60	6.4	1.655	3.36	Yes	1	1	32.6	15	17	108.73	6.55	1.976	2.17143	1	416.4	Yes	Yes	Yes	Yes
2036	1.47	3.62	9	1	0.3	7.7	4.99	16	252	Male	71	Other Race	3	1	126	78	6.2	2.81	4.65	Yes	0	1	22.5	12	15	83.1	5.33	1.389	0.944898	1	309.3	No	Yes	Yes	No
2038	1.11	8.04	8.3	3.1	0.7	4.3	4.4	12.4	307	Female	54	Non-Hispanic Asian	5	1	132	83	5.5	2.81	4.58	Yes	0	2	29.7	19	21	60.11	4.61	2.089	1.88198	1	202.2	No	No	No	No
2040	1.11	67.05	7.3	2.3	0.6	4.1	4.81	14.8	194	Female	64	Non-Hispanic Asian	4	1	148	80	6.3	2.431	4.24	Yes	1	1	29.7	49	27	71.6	6.44	1.727	1.55586	1	404.5	No	No	No	No
2041	1.09	28.05	6.5	1.5	0.5	4.2	6.6	18.4	188	Male	46	Mexican American	4	1	117	85	11.4	5.069	6.8	Yes	0	2	33.8	25	12	60.11	16.76	1.592	1.46055	1	232	No	No	No	No
2042	0.47	18.94	9.2	4.5	0.7	3.8	4.08	13.9	100	Female	61	Non-Hispanic Black	4	2	205	134	4.7	2.81	3.31	Yes	1	2	23.3	53	113	99.01	4.39	3.41	7.25532	1	499.6	No	Yes	No	No
2044	1.03	3.43	9.9	2.6	0.7	6.4	5.35	15.4	252	Male	31	Other Hispanic	4	1	121	91	5.2	2.81	4.16	Yes	0	2	56	32	22	77.79	5.77	2.732	2.65243	1	404.5	No	Yes	No	No
2045	1.34	5.33	7.8	1.8	0.8	4.9	4.72	15.3	183	Male	67	Non-Hispanic White	5	2	139	69	5.5	2.405	4.37	Yes	0	1	31.5	17	21	92.82	4.83	1.513	1.1291	1	410.4	No	Yes	No	No
2046	1.89	4.23	6.3	2.1	0.7	3.3	4.27	13	294	Female	64	Non-Hispanic Black	5	1	143	62	5.5	2.81	6.23	Yes	0	2	29.2	13	21	83.98	4.88	1.75	0.925926	1	362.8	No	No	No	No
2047	1.29	5.16	4.8	2.6	0.5	1.7	4.53	13.7	388	Female	48	Non-Hispanic Black	3	1	143	91	6.4	3.077	4.89	Yes	1	1	47.8	18	13	63.65	5.55	1.276	0.989147	1	226	Yes	Yes	No	No
2050	1.06	4	10.5	2.5	1	6.4	4.68	14.9	393	Male	50	Non-Hispanic White	3	1	112	66	5.3	2.638	4.58	Yes	0	2	26.5	17	23	82.21	4.88	2.055	1.93868	1	541.3	No	Yes	No	No
2052	1.27	7.11	6.4	1.5	0.7	4.1	4.26	13.1	195	Female	63	Mexican American	1	1	150	71	6.1	2.81	6.05	Yes	0	1	30.6	16	17	54.81	5.05	4.629	3.64488	1	285.5	No	Yes	No	No
2053	1.14	3.08	6.7	2	0.5	3.6	5.12	15.8	167	Male	46	Non-Hispanic Asian	5	1	118	75	5.8	2.81	5.84	Yes	0	1	25.1	17	19	94.59	5.05	1.795	1.57456	1	398.5	No	Yes	No	No
2055	1.22	13.85	7.3	2.5	0.6	4	5.24	14.3	231	Male	60	Non-Hispanic Black	4	2	134	79	8.6	2.81	4.89	Yes	1	1	29.7	31	24	84.86	7.44	7.971	6.53361	1	368.8	Yes	Yes	No	No
2056	1.55	40.63	6.2	2.8	0.6	2.6	4.08	13	228	Female	80	Non-Hispanic White	2	2	144	65	5.9	2.81	7.4	Yes	1	1	22.2	16	20	73.37	5.66	2.676	1.72645	1	202.2	No	No	No	No
2058	1.24	10.86	8.8	2.6	0.5	5.4	4.59	12.8	301	Female	47	Mexican American	4	1	141	92	6	3.569	5.43	Yes	1	1	40.6	13	14	51.27	5.94	1.535	1.2379	1	220.1	No	Yes	No	No
2059	0.78	3.85	8.6	2.6	0.9	4.9	4.68	15.8	181	Male	62	Non-Hispanic White	5	1	124	70	5.1	2.81	4.37	Yes	1	2	42.4	52	33	90.17	5.22	2.326	2.98205	1	452	No	No	No	No
2060	1.01	52.38	11.2	3.1	0.6	7.1	5.29	15.7	270	Male	64	Non-Hispanic White	4	2	116	73	5.5	3.362	5.02	Yes	0	2	20.4	10	12	93.7	5.33	1.558	1.54257	1	273.6	No	Yes	No	No
2063	1.19	85.79	9.4	2.3	0.8	6.1	3.88	9.5	346	Female	38	Mexican American	4	1	108	65	5.7	2.25	4.06	Yes	0	2	29.3	11	13	45.08	4.61	1.502	1.26218	1	220.1	No	No	No	No
2064	1.16	7.88	7.6	1.8	0.7	4.1	4.03	12.4	267	Female	24	Other Hispanic	1	1	112	69	4.7	2.81	4.29	Yes	0	2	22.6	11	12	63.65	3.72	1.637	1.41121	1	261.7	No	Yes	No	No
2066	1.6	3.7	5.4	1.7	0.5	3.1	4.11	11.7	331	Female	53	Non-Hispanic Black	4	2	123	73	5.9	2.81	5.35	Yes	1	2	50.9	17	21	62.76	5.55	1.513	0.945625	1	273.6	No	No	No	No
2072	0.91	27.65	11.3	3.7	0.9	6.5	4.87	13.5	263	Female	75	Non-Hispanic White	4	2	112	57	6.7	2.81	5.43	Yes	1	1	43.7	16	22	50.39	7.11	4.889	5.37253	1	440.2	Yes	Yes	No	No
2074	1.06	10.61	9	3.5	0.5	4.9	5.18	14.1	334	Female	28	Non-Hispanic White	5	1	99	68	5.6	3.31	6.03	Yes	0	2	34.5	15	15	76.91	5.5	3.872	3.65283	1	380.7	No	No	No	No
2076	1.09	3.47	6.2	2.3	0.5	3	4.94	15	163	Male	47	Non-Hispanic Asian	4	1	116	73	5.7	3.905	5.64	Yes	0	1	25	21	17	98.12	5.44	1.648	1.51193	1	493.7	No	Yes	No	No
2077	1.06	108.57	6.9	2.6	0.5	3.6	4.77	15.1	223	Male	51	Non-Hispanic White	3	1	132	81	13.2	3.284	5.3	Yes	0	2	24.7	15	13	50.39	23.87	2.269	2.14057	1	220.1	Yes	Yes	No	No
2081	1.06	22.22	7.7	2.7	0.6	4.2	5.57	15.2	248	Male	33	Non-Hispanic Asian	5	1	127	73	5.7	3.336	6.21	Yes	1	1	32.3	41	26	81.33	5.22	4.358	4.11132	1	446.1	No	Yes	No	No
2083	1.19	6.07	5.8	1.4	0.7	3.5	4.91	15.1	231	Male	62	Non-Hispanic Asian	5	2	126	83	5.4	2.81	5.53	No	0	2	29.1	17	16	90.17	4.66	3.003	2.52353	1	392.6	No	No	No	No
2085	1.11	81.43	11.9	5	0.7	5.9	4.6	11.8	374	Female	44	Non-Hispanic Asian	5	1	129	80	6.4	2.81	4.19	No	0	2	35.6	14	16	56.58	5.44	1.964	1.76937	1	345	No	No	No	No
2086	1.29	56.16	9.5	3.5	0.7	5.1	4.89	14.5	345	Male	53	Non-Hispanic White	4	1	147	94	6.1	2.81	5.07	Yes	1	2	36.5	34	28	80.44	4.88	1.377	1.06744	1	350.9	No	Yes	No	No
2087	1.34	45.44	8.6	1.8	0.6	5.9	5.44	13.9	178	Female	73	Other Hispanic	4	1	137	67	5.8	2.81	4.63	Yes	1	1	34.2	22	20	62.76	5.11	2.969	2.21567	1	327.1	No	Yes	No	No
2088	0.85	47.76	10.6	1.7	0.7	7.8	4.35	13.1	277	Female	60	Non-Hispanic Black	3	3	112	79	5.9	2.095	3.57	Yes	0	2	40.6	15	18	90.17	5.33	1.569	1.84588	1	452	No	No	No	No
2089	1.45	11.21	13.1	3.8	0.9	7.8	4.91	14.4	488	Female	80	Other Hispanic	1	2	131	60	6	1.965	4.19	Yes	1	2	30.07	14	16	53.04	5.66	1.818	1.25379	1	273.6	No	No	No	No
2091	1.11	3.98	8.5	4.5	0.5	3.2	4.37	12.7	266	Female	38	Non-Hispanic Asian	5	1	101	73	5.4	2.81	5.69	No	0	1	32.8	12	13	66.3	4.55	4.403	3.96667	1	297.4	No	No	No	No
2092	1.24	13.33	7.1	1.7	0.6	4.4	5.3	16	224	Male	53	Non-Hispanic Asian	5	1	137	94	10.7	3.388	6.36	Yes	1	1	25.7	62	46	95.47	15.82	4.098	3.30484	1	374.7	Yes	No	No	No
2094	0.91	12.17	8.4	2	0.7	5.5	4.59	12.4	200	Female	44	Non-Hispanic Asian	3	1	136	77	5.6	2.81	4.71	No	0	2	26.4	13	17	54.81	5.66	3.285	3.60989	1	255.8	No	No	No	No
2096	1.63	2.78	9.1	3.1	0.7	5.2	4.68	13.4	294	Female	54	Non-Hispanic White	4	1	120	81	5.9	2.81	5.72	No	0	2	36.1	16	15	61	4.77	2.585	1.58589	1	339	No	No	No	No
2102	1.03	18.33	10.1	3.4	0.6	5.6	4.55	12.4	360	Female	27	Mexican American	3	1	90	58	5.2	2.81	4.19	Yes	0	2	43.4	30	20	46.85	4.55	2.202	2.13786	1	386.6	No	No	No	No
2103	1.34	7.07	5.7	1.7	0.8	3	5.12	13.9	285	Female	56	Non-Hispanic Black	5	3	102	73	6.7	4.163	5.92	Yes	1	2	47.6	31	24	79.56	7.99	1.276	0.952239	1	368.8	Yes	No	No	No
2105	1.29	3.33	6.5	2.4	0.5	3.5	4.68	12.5	264	Female	33	Non-Hispanic Asian	5	1	90	58	5.9	3.129	4.91	No	0	1	27.4	12	15	61.88	5.05	1.197	0.927907	1	285.5	No	No	No	No
2110	0.93	15.76	7.9	2.2	0.8	4.8	4.42	13.2	154	Male	77	Non-Hispanic White	4	1	117	63	6.3	2.81	5.64	Yes	1	1	54.6	8	14	127.3	7.22	3.568	3.83656	1	416.4	Yes	Yes	No	No
2113	1.29	10.28	8.2	2.1	0.6	5.4	5.3	13.2	270	Female	43	Mexican American	2	1	116	69	5.2	2.81	4.53	Yes	0	2	42.1	9	17	41.55	4.66	1.4	1.08527	1	142.8	No	Yes	No	No
2117	1.22	16.12	8.8	2.6	0.6	5.4	4.56	13.5	264	Female	57	Other Race	4	1	108	71	11.2	2.81	3.75	Yes	1	2	31.9	18	19	144.98	13.54	2.495	2.04508	1	446.1	Yes	Yes	No	No
2118	1.4	8.18	4.5	0.7	0.4	3.1	4.43	14.6	239	Female	78	Non-Hispanic Asian	5	1	158	80	6	4.81	7.4	Yes	1	1	24.4	25	25	76.91	5.33	2.823	2.01643	1	333.1	No	No	No	No
2121	1.19	8.95	7.4	2.2	0.5	4.5	5.56	16.7	219	Male	47	Non-Hispanic Asian	5	1	128	84	6.1	2.81	6.08	Yes	0	1	23.7	34	22	84.86	4.88	3.026	2.54286	1	434.2	Yes	No	No	No
2122	1.5	7.65	6.3	2.3	0.6	3.3	4.35	13.8	296	Female	57	Non-Hispanic White	5	1	133	69	5.2	2.81	5.95	Yes	0	2	28.2	23	20	53.92	4.83	1.75	1.16667	1	214.1	No	No	No	No
2124	1.19	5.82	8.7	3.2	0.9	4.3	4.46	13	270	Male	57	Non-Hispanic Asian	5	1	116	66	8.6	2.81	6	Yes	1	1	32.4	22	20	68.95	4.61	4.471	3.75714	1	273.6	Yes	No	No	No
2125	1.27	6.92	6.5	2.1	0.4	3.8	5.03	13.9	153	Female	41	Non-Hispanic Asian	3	1	112	57	5.9	4.086	6.49	No	1	2	29.2	20	26	62.76	5.61	2.789	2.19606	1	446.1	No	No	No	No
2127	1.16	4.93	6.4	1.9	0.5	3.8	4.91	15.6	197	Male	52	Non-Hispanic White	2	1	117	71	5.4	4.681	6.59	Yes	0	2	31.9	19	28	96.36	4.83	1.795	1.54741	1	362.8	No	Yes	No	No
2129	1.09	6.44	5.9	2.1	0.5	3	4.39	13.5	257	Female	54	Other Hispanic	4	1	123	73	6.1	1.319	3.08	Yes	0	2	27.5	26	17	53.04	6.27	1.581	1.45046	1	208.2	Yes	No	No	No
2132	1.5	9.11	8.2	2.2	0.5	5.2	4.1	12.6	202	Female	55	Non-Hispanic White	2	2	124	85	5.3	2.81	4.5	Yes	0	2	23.2	27	28	70.72	5.38	1.897	1.26467	1	232	No	No	No	No
2133	0.78	5.07	7.2	1.4	0.5	5.1	4.25	12.9	181	Female	62	Mexican American	1	2	126	72	5.7	1.681	3.23	Yes	1	1	33.3	16	18	54.81	5.94	1.885	2.41667	1	226	Yes	No	No	No
2135	1.03	30.87	12	2.8	0.8	8	4.95	16	231	Female	52	Non-Hispanic White	4	2	153	95	7.8	2.81	6.7	Yes	0	1	37.1	27	23	66.3	6.83	2.71	2.63107	1	398.5	Yes	Yes	No	No
2136	1.24	1.91	6.6	1.5	0.5	4.3	5.55	15.9	226	Male	36	Non-Hispanic White	4	3	125	86	9.4	2.741	4.47	Yes	1	2	33.8	14	16	109.62	7.77	1.242	1.00161	1	267.7	Yes	No	No	No
2139	1.27	5.96	7.3	3.3	0.6	3.4	4.36	14.3	490	Male	33	Other Hispanic	4	1	113	75	4.7	2.81	5.64	Yes	0	2	36.7	203	78	68.95	4.61	1.818	1.4315	1	499.6	No	Yes	No	No
2141	0.91	7.8	6.6	1.9	0.3	4.2	5.32	14.6	274	Male	41	Mexican American	3	1	125	92	5.4	2.664	4.24	Yes	0	2	33.7	20	23	61	5.5	1.694	1.86154	1	303.3	No	No	No	No
2142	1.68	5.83	6.6	1.9	0.5	4	5.09	15.3	209	Female	65	Non-Hispanic White	4	1	111	63	5.9	2.767	5.17	Yes	1	1	23.5	22	24	68.95	5.61	1.705	1.01488	1	315.2	No	No	No	No
2144	1.03	3.05	5.8	2.4	0.4	2.8	4.86	14.3	217	Male	30	Non-Hispanic White	4	1	116	73	5.2	3.62	5.48	Yes	1	1	24.6	19	17	88.4	5.88	1.953	1.89612	1	237.9	No	Yes	No	No
2146	0.85	2.94	13.2	4	0.8	8	4.34	14.4	352	Male	48	Non-Hispanic White	4	1	112	76	5.8	2.81	3.15	Yes	0	2	26.9	13	12	64.53	4.88	1.445	1.7	1	232	No	Yes	No	No
2148	1.55	31.82	7.7	2.2	0.6	4.1	4.86	14.7	216	Female	72	Other Hispanic	1	1	149	85	7.4	2.81	7.19	No	1	2	29.8	25	20	58.34	6.77	1.897	1.22387	1	368.8	No	No	No	No
2154	1.09	7.56	6.4	2.5	0.6	3.1	4.59	13.8	186	Female	55	Mexican American	1	1	137	80	5.4	2.302	4.19	Yes	0	1	31.7	27	20	50.39	5.83	2.021	1.85413	1	285.5	No	No	No	No
2155	1.24	3.92	11.5	2.3	0.7	8.3	5.21	14.5	288	Female	28	Mexican American	3	1	112	84	5	3.077	5.25	Yes	0	2	30.3	12	17	56.58	4.66	2.235	1.80242	1	297.4	No	No	No	No
2156	1.94	13.42	10.5	1.1	0.7	8.3	4.72	15.1	225	Male	80	Non-Hispanic White	5	2	158	75	5.8	2.741	5.4	Yes	0	2	20.9	13	16	89.28	4.44	1.84	0.948454	1	327.1	No	No	No	Yes
2158	0.98	35.73	5	1.5	0.4	2.9	4.94	15.9	211	Male	49	Non-Hispanic White	5	2	110	74	10.4	2.81	4.6	Yes	0	2	32.6	43	24	84.86	13.38	1.614	1.64694	1	208.2	Yes	No	No	No
2159	0.93	79.87	11.9	2.6	1	8	5.13	15.5	300	Male	52	Non-Hispanic Black	2	1	132	91	6.4	3.801	5.48	Yes	1	1	32.4	52	39	135.25	5.66	1.818	1.95484	1	648.3	No	Yes	No	No
2160	1.09	3.33	10.1	2.9	0.6	6.4	5.79	18.1	180	Male	46	Mexican American	1	1	117	76	5.4	2.81	4.76	Yes	0	2	25.7	61	39	86.63	4.94	1.897	1.74037	1	279.6	No	No	No	No
2162	1.47	49.55	12.5	3	1.1	8	3.85	12.7	427	Female	80	Non-Hispanic White	4	2	150	66	5.6	2.81	6.18	No	0	1	22.4	18	33	68.07	5	2.484	1.6898	1	273.6	No	No	No	No
2163	0.98	3.57	8.3	2.3	0.6	5	4.87	15	383	Male	46	Non-Hispanic White	3	2	119	82	5.6	2.81	5.12	Yes	0	2	31	23	21	98.12	4.83	1.434	1.46327	1	410.4	No	No	No	No
2166	1.55	3.83	6.8	2.6	0.7	3.1	4.99	14.1	234	Male	54	Mexican American	1	2	111	61	5.9	2.81	5.61	Yes	0	2	27.5	18	16	78.68	5	1.931	1.24581	1	285.5	No	No	No	No
2167	1.4	28.88	5.3	1.4	0.5	3.3	4.26	12.6	263	Female	52	Non-Hispanic Black	5	1	131	89	5.7	2.81	7.01	Yes	0	2	26.7	42	35	84.86	4.11	2.823	2.01643	1	226	No	No	No	No
2170	1.03	9.59	8.6	2.7	0.5	5.2	4.19	12.9	326	Female	25	Non-Hispanic Black	3	3	118	67	5.5	2.81	4.53	Yes	0	2	24.3	6	17	72.49	4.44	1.411	1.3699	1	190.3	No	No	No	No
2173	1.55	6.84	8.1	1.9	0.5	5.7	5.06	14.5	202	Male	73	Non-Hispanic Black	3	1	171	97	5.7	2.81	5.43	Yes	0	2	22.8	50	26	81.33	5.77	1.479	0.954194	1	297.4	No	Yes	No	No
2174	0.88	70.93	9	2.6	0.6	5.3	5.46	17.4	159	Male	38	Non-Hispanic White	4	2	143	100	5.4	1.94	4.22	Yes	1	2	36.1	47	27	72.49	5	3.263	3.70795	1	380.7	No	Yes	No	No
2175	1.03	7.98	8	1.3	0.6	5.8	4.08	12	247	Female	62	Non-Hispanic White	2	2	97	69	5.7	3.414	4.97	Yes	1	2	32.2	10	12	70.72	5.16	1.321	1.28252	1	202.2	No	Yes	No	No
2176	1.01	7.5	4.7	2.6	0.3	1.6	4.5	14.3	211	Male	41	Non-Hispanic Black	5	1	139	93	5.2	2.81	4.76	Yes	0	2	32.7	12	23	99.01	5.11	2.834	2.80594	1	446.1	No	No	No	No
2177	1.09	17.6	14	3	1	9.4	4.61	13.6	225	Female	41	Non-Hispanic White	5	1	111	84	5.4	2.81	4.84	Yes	0	2	40.4	16	12	68.95	5.5	2.235	2.05046	1	214.1	No	Yes	No	No
2178	1.06	26.6	8.6	4.6	0.7	3.3	4.59	11.6	280	Female	55	Other Race	5	1	123	80	6.7	2.81	5.35	Yes	0	2	32.1	11	16	70.72	5.77	2.518	2.37547	1	386.6	No	Yes	No	No
2179	0.85	5.28	9.4	3.1	0.5	5.5	5.16	14.4	221	Male	59	Non-Hispanic White	4	1	123	82	5.8	2.81	5.04	Yes	0	1	41	42	26	77.79	4.94	2.642	3.10824	1	368.8	No	No	No	No
2185	1.11	8.27	7.8	2.4	0.6	4.6	4.59	13.7	302	Female	43	Other Hispanic	2	2	117	75	5.5	2.81	4.06	Yes	0	2	35.8	11	12	62.76	4.39	1.524	1.37297	1	249.8	No	No	No	No
2191	1.68	111.76	7.3	1.6	0.8	4.4	3.85	13.3	215	Male	53	Non-Hispanic White	2	3	219	100	5.1	2.81	5.59	Yes	1	2	33.1	37	50	64.53	5.5	1.987	1.18274	1	434.2	No	No	No	No
2192	1.37	4.22	5.5	1.7	0.6	2.8	4.82	14.4	238	Male	22	Non-Hispanic White	3	3	110	59	5.1	3.62	5.51	Yes	0	2	24.5	13	17	71.6	4.61	1.377	1.00511	1	392.6	No	Yes	No	No
2193	1.4	8.54	8.8	2.4	0.7	5.6	4.31	13.8	299	Female	44	Non-Hispanic Asian	2	1	107	70	5.5	4.189	6.18	Yes	0	1	24.5	14	18	55.69	5.33	1.513	1.08071	1	232	No	No	No	No
2194	1.5	11.25	6.3	2.4	0.6	2.8	4.32	14.1	220	Female	67	Other Hispanic	3	2	124	68	6	2.81	3.28	Yes	0	1	27.3	22	24	78.68	5.44	1.502	1.00133	1	202.2	No	No	No	No
2200	1.16	14.42	6.2	1.7	0.6	3.6	4.62	14.3	209	Male	71	Non-Hispanic Black	5	2	110	81	5.8	2.81	5.3	Yes	1	2	30.7	21	22	167.08	4.83	1.829	1.57672	1	422.3	No	Yes	No	No
2201	1.06	13.92	11.1	3	0.9	6.6	4.67	14.8	264	Male	52	Mexican American	1	2	168	99	5.3	2.81	4.89	Yes	1	1	30.9	37	24	61.88	4.66	1.366	1.28868	1	380.7	No	Yes	No	No
2202	0.85	18.02	7.8	2.3	0.5	4.8	4.54	14.3	282	Female	57	Mexican American	4	2	121	71	8.1	3.233	4.99	Yes	1	2	33.3	35	29	45.08	9.33	2.156	2.53647	1	243.9	No	Yes	No	No
2203	1.27	21.97	8	2.2	0.6	4.9	5.31	16.2	276	Male	75	Non-Hispanic White	4	2	112	70	4.9	3.62	5.72	Yes	0	2	29.3	16	18	104.31	4.83	1.942	1.52913	1	321.2	No	Yes	No	No
2205	1.11	26.44	8	2.6	0.5	4.8	4.59	14.5	223	Male	59	Other Hispanic	4	3	169	90	5.4	3.388	4.97	Yes	1	1	36.9	19	25	64.53	5.05	1.208	1.08829	1	422.3	No	No	No	No
2211	1.01	15.21	8.4	2.1	0.7	5.3	5.18	16	215	Male	70	Non-Hispanic White	1	1	121	76	5.4	2.715	4.32	Yes	0	1	27.9	15	17	80.44	5.66	1.49	1.47525	1	249.8	No	Yes	No	No
2213	1.27	4.62	11.6	2.8	0.9	7.5	5.55	16.5	264	Male	22	Non-Hispanic White	3	3	122	86	5.2	2.81	6.34	Yes	0	2	39.6	118	49	83.1	4.72	3.331	2.62283	1	481.8	No	Yes	No	No
2214	0.98	5.12	4.7	1.2	0.4	2.9	4.92	14.7	231	Male	46	Non-Hispanic White	3	1	133	97	5.3	2.81	7.24	Yes	0	1	27.7	121	62	93.7	5.11	5.126	5.23061	1	505.6	No	Yes	No	No
2215	1.55	10.26	6.4	3	0.5	2.6	4.88	11.9	240	Female	65	Non-Hispanic Black	2	3	171	68	5.4	2.81	4.99	Yes	1	1	21	13	19	60.11	4.55	1.581	1.02	1	285.5	No	Yes	No	No
2216	1.4	2.58	6	1.9	0.7	3.3	4.45	14.1	236	Male	66	Other Race	5	1	108	60	5.6	2.81	5.12	Yes	1	1	25.5	13	12	96.36	4.44	4.053	2.895	1	380.7	No	Yes	No	Yes
2217	1.09	2.64	12.7	2.9	0.8	8.8	4.88	14.8	251	Male	32	Non-Hispanic Black	2	3	109	72	6.3	2.81	5.92	No	0	2	41	31	21	91.05	6.33	1.524	1.39817	1	440.2	No	Yes	No	No
2220	1.06	47.76	8.6	3.2	0.8	4.2	4.52	14	280	Male	61	Non-Hispanic White	1	1	170	96	5.9	2.81	3.78	Yes	1	2	22.5	23	25	92.82	5.05	1.197	1.12925	1	339	No	Yes	No	No
2224	1.24	4.38	7.7	2.4	0.7	4.3	5.3	16.2	172	Male	23	Non-Hispanic Asian	4	3	112	74	5	2.81	4.91	Yes	0	2	21.5	32	19	75.14	4.77	1.264	1.01935	1	350.9	No	No	No	No
2226	1.63	85.39	11.3	1.4	0.7	9.2	4.39	13.9	266	Female	80	Non-Hispanic White	2	1	170	92	6.4	2.81	5.53	Yes	1	1	32.2	18	19	71.6	6.77	1.829	1.12209	1	291.5	Yes	Yes	Yes	Yes
2227	0.8	5.07	9.1	3.1	0.6	5.2	5.98	17.2	218	Male	34	Non-Hispanic White	4	3	128	79	5.5	2.81	3.88	Yes	1	1	39.6	46	30	83.1	4.27	1.569	1.96125	1	374.7	No	Yes	No	No
2229	1.09	7.62	6.6	2.6	0.5	3.2	5.12	15.1	132	Female	67	Other Hispanic	1	3	113	82	5.9	4.526	6.39	No	1	2	34.3	13	13	88.4	6.49	1.874	1.71927	1	315.2	No	No	No	No
2230	1.73	12.29	6.9	3	0.5	3.2	3.87	11.9	297	Female	74	Mexican American	3	1	126	52	6.7	2.81	4.63	Yes	0	1	23.7	11	18	68.95	5.05	2.642	1.52717	1	315.2	Yes	No	No	No
2233	1.16	19.09	7.6	2.2	0.5	4.8	4.15	12.5	322	Female	38	Other Hispanic	2	1	105	62	5.8	2.948	4.6	Yes	0	1	26.4	10	11	43.32	5.44	1.231	1.06121	1	237.9	No	No	No	No
2234	0.93	37.38	9.4	1.3	0.7	6.7	4.68	14	186	Male	68	Non-Hispanic White	5	1	129	72	7.5	1.345	3.08	Yes	1	1	37	21	18	121.11	8.16	1.874	2.01505	1	541.3	Yes	No	No	Yes
2236	1.24	6.57	6.5	2.4	0.8	3.2	5.14	15.4	307	Male	51	Other Hispanic	4	1	111	63	5.4	2.81	5.84	Yes	0	1	32	18	19	81.33	4.61	2.969	2.39435	1	362.8	No	No	No	No
2242	1.19	36.73	9.2	3.1	0.6	5.1	4.87	14.1	177	Female	56	Non-Hispanic Black	3	2	117	79	5.6	2.81	6.31	Yes	1	1	21.1	16	20	104.31	5.55	1.705	1.43277	1	469.9	No	Yes	No	No
2249	1.14	5.49	7.6	2.1	0.5	4.9	4.71	13.9	277	Female	37	Mexican American	1	1	108	73	6.3	2.405	3.96	Yes	0	2	67	34	26	55.69	7.22	1.084	0.950877	1	350.9	No	No	No	No
2255	0.85	51.1	7.4	2	1	4.3	4.48	13.7	233	Male	60	Non-Hispanic Black	2	1	112	68	6.2	2.508	3.75	Yes	1	2	29.1	9	13	143.21	7.55	1.05	1.23529	1	446.1	No	Yes	No	No
2256	0.98	5.74	10.1	3.2	0.5	4.6	4.72	13.9	195	Female	59	Other Hispanic	3	1	137	92	7.8	2.81	6.54	Yes	1	1	29.5	35	29	59.23	7.33	2.427	2.47653	1	356.9	No	No	No	No
2262	1.5	9.23	9.8	3	0.8	5.7	4.43	13.9	273	Female	29	Non-Hispanic White	4	1	105	66	5	2.81	4.16	Yes	0	2	23.3	13	17	56.58	4.83	2.032	1.35467	1	267.7	No	No	No	No
2263	1.42	17.25	12	3.6	1	6.7	4.54	14.4	259	Female	65	Mexican American	1	1	137	77	5.8	2.81	5.3	Yes	1	2	32	21	20	78.68	4.77	1.885	1.32746	1	380.7	No	No	No	No
2266	1.09	6.29	4.3	0.9	0.5	2.8	4	11.2	164	Female	63	Mexican American	2	1	117	77	5.6	2.81	4.01	Yes	1	2	31.8	10	16	94.59	5.44	1.276	1.17064	1	422.3	No	No	No	No
2271	1.19	7.14	10.3	2	1	6.9	5.16	15.9	324	Male	62	Non-Hispanic Asian	3	1	148	85	5.8	1.345	3.44	Yes	1	1	26.6	37	39	75.14	6.33	2.168	1.82185	1	285.5	No	Yes	No	No
2272	1.42	10	4.3	1	0.4	2.4	4.46	13.3	260	Male	66	Non-Hispanic White	2	1	146	95	5.6	4.758	6.78	Yes	1	1	26.8	15	25	77.79	5.11	1.535	1.08099	1	345	No	Yes	No	Yes
2273	1.47	5.67	5.4	1.4	0.5	3.2	5.18	14.3	280	Female	58	Other Hispanic	5	1	108	70	5.7	2.715	4.94	Yes	0	2	32.9	16	17	73.37	5.83	1.908	1.29796	1	303.3	No	No	No	No
2275	0.85	151.12	7.2	1.2	0.5	5.3	5.18	16.9	217	Male	46	Non-Hispanic Asian	4	1	122	83	9.1	2.327	4.58	Yes	1	2	35.3	50	42	80.44	11.66	3.218	3.78588	1	404.5	Yes	Yes	No	No
2276	1.32	4.35	6.9	1.6	0.6	4.1	4.43	11.4	309	Female	37	Mexican American	1	1	98	56	5.2	3.698	6	Yes	0	2	26.5	10	13	60.11	4.5	2.281	1.72803	1	237.9	No	Yes	No	No
2279	0.83	47.76	12.1	4.2	0.6	6.6	4.68	14	341	Female	60	Non-Hispanic Black	4	2	137	92	5.5	1.965	3.52	Yes	1	2	34.7	11	12	135.25	5.38	1.885	2.27108	1	452	No	Yes	No	No
2280	1.4	25.73	8.8	2.2	0.7	5.6	5.2	14.7	290	Female	45	Non-Hispanic Black	3	2	130	91	6.8	3.724	5.66	Yes	1	2	49.8	19	16	57.46	7.11	1.321	0.943571	1	416.4	No	Yes	No	No
2283	1.09	32.99	7.5	2.7	0.6	3.9	5.12	15.9	172	Male	61	Mexican American	1	1	130	77	5.9	2.81	5.04	Yes	1	1	32	19	20	59.23	5.11	1.694	1.55413	1	362.8	No	Yes	No	No
2284	1.27	4.71	6.1	2.1	0.6	3.1	5.14	14.3	234	Male	51	Non-Hispanic Asian	5	1	112	79	6.1	2.81	3.8	No	0	1	26.7	21	22	90.17	4.55	1.942	1.52913	1	315.2	No	No	No	No
2286	1.14	6.77	8.3	2.4	0.4	5.4	5.41	14.8	214	Female	51	Other Hispanic	1	2	118	66	6.2	2.922	4.63	Yes	0	1	27.7	19	16	49.5	5.83	1.423	1.24825	1	196.3	No	No	No	No
2288	1.29	3.43	5.9	1.4	0.6	3.7	5.5	16	229	Male	63	Mexican American	2	1	119	75	6.2	2.81	5.33	Yes	0	1	27.7	29	23	77.79	5.33	2.597	2.01318	1	362.8	No	No	No	No
2289	1.73	8.19	6.8	1.9	0.5	4.2	4.58	14.5	221	Female	61	Non-Hispanic White	3	1	146	83	6	1.681	4.16	Yes	1	1	36.2	56	30	62.76	6.66	1.818	1.05087	1	386.6	Yes	Yes	No	No
2290	1.06	15.76	6.6	2.7	0.4	3.2	5.58	16.3	193	Male	27	Mexican American	1	1	131	77	6.1	4.577	6.18	Yes	0	2	35.3	106	48	76.02	6.27	1.332	1.2566	1	404.5	No	Yes	No	No
2291	1.5	4.5	6.7	1.6	0.7	4.2	4.79	14	195	Female	75	Non-Hispanic Black	4	2	164	81	5.7	3.336	5.4	Yes	0	1	25.4	13	18	75.14	4.83	1.456	0.970667	1	273.6	No	Yes	No	No
2292	0.91	3.37	5.9	2.6	0.5	2.6	5	14.8	138	Male	58	Non-Hispanic White	2	1	117	68	5.5	2.81	3.9	Yes	0	2	26.8	33	29	87.52	6	1.389	1.52637	1	362.8	No	No	No	No
2296	0.91	24.49	9.6	2.8	0.7	5.8	4.71	12.5	267	Female	57	Non-Hispanic Black	2	3	176	89	8.9	2.81	5.43	Yes	1	1	48.4	15	16	66.3	10.32	2.698	2.96484	1	416.4	Yes	No	No	No
2298	1.16	19.2	9.5	2.3	0.5	6.6	4.35	13.1	238	Female	64	Non-Hispanic Black	3	1	117	74	5.5	2.81	4.16	Yes	0	1	26.4	28	20	62.76	4.77	1.626	1.40172	1	297.4	No	No	No	No
2301	1.24	7.88	8.6	2.5	0.9	5	4.97	16	338	Male	50	Other Hispanic	4	1	120	81	4.5	2.81	5.77	Yes	1	2	30.2	26	17	80.44	4.94	2.405	1.93952	1	434.2	No	No	No	No
2305	1.01	8.18	7.9	3.3	0.4	4.1	5.12	15	254	Female	22	Mexican American	3	1	93	52	5.3	2.81	5.66	Yes	0	2	28.6	30	21	44.2	4.55	5.137	5.08614	1	291.5	No	No	No	No
2307	1.03	4.35	12.8	4	0.8	7.5	4.59	12.7	335	Female	31	Non-Hispanic White	4	3	119	90	5.2	2.81	5.02	Yes	1	1	55.9	14	16	62.76	4.83	2.235	2.1699	1	297.4	No	No	No	No
2309	1.01	48.95	6.2	2.5	0.4	3.1	5.05	14.2	195	Female	59	Other Hispanic	1	1	189	98	7.2	2.81	6.03	No	0	2	31.8	88	88	41.55	6.55	3.229	3.19703	1	279.6	No	No	No	No
2311	0.72	25.15	5.1	0.9	0.5	3.5	4.6	14.6	150	Male	78	Other Hispanic	9	3	154	79	5.2	2.81	3.96	Yes	1	1	28.2	17	16	93.7	5.77	4.234	5.88056	1	374.7	No	No	No	No
2313	0.96	8.47	10.7	4.4	0.8	5.2	4.89	15.4	241	Male	63	Mexican American	1	1	156	99	5.8	2.81	5.92	Yes	0	2	33.5	30	28	64.53	5.5	3.308	3.44583	1	380.7	No	No	No	No
2315	0.78	7.6	8.3	3.4	0.5	3.9	4.84	14.8	365	Female	41	Mexican American	2	1	105	72	5	1.965	4.27	Yes	0	2	31.6	54	42	53.92	5	3.534	4.53077	1	315.2	No	Yes	No	No
2316	1.06	120.79	7.9	1.6	0.7	5.4	4.67	14.1	260	Female	35	Non-Hispanic Asian	4	1	121	77	5.8	2.81	6.05	Yes	0	2	26.1	12	13	50.39	5.11	2.314	2.18302	1	386.6	No	No	No	No
2320	1.11	1507.27	5.9	2.3	0.5	3	4.59	12.8	230	Female	63	Non-Hispanic Black	5	1	145	78	6.9	2.327	4.11	Yes	1	1	38.6	22	19	81.33	7.55	1.614	1.45405	1	481.8	No	Yes	No	No
2322	1.4	14.71	8.4	3.4	0.5	4.3	4.93	14.4	145	Female	76	Non-Hispanic White	3	1	142	65	6.8	2.81	4.73	Yes	1	1	29.7	15	15	50.39	5.55	2.089	1.49214	1	261.7	Yes	No	No	Yes
2323	0.96	25.08	7.8	2	0.6	5.1	4.16	13.5	208	Female	80	Non-Hispanic White	1	2	117	56	9.1	2.81	3.72	Yes	0	2	26.1	18	24	57.46	6.88	2.089	2.17604	1	237.9	Yes	No	No	No
2329	1.27	8.44	6.1	2.3	0.7	2.9	4.57	13.8	235	Female	54	Non-Hispanic Black	3	3	108	73	6	3.698	5.48	Yes	0	1	36.6	13	18	58.34	4.72	1.321	1.04016	1	321.2	No	No	No	No
2331	1.14	301.92	12.1	3.1	1	7.6	3.9	12.9	231	Male	80	Non-Hispanic White	5	1	138	71	6.3	2.81	4.68	No	1	1	34.6	25	26	81.33	5.16	2.348	2.05965	1	350.9	Yes	No	No	No
2332	1.27	53.59	4.5	2.5	0.4	1.4	4.71	13.7	222	Female	66	Non-Hispanic Black	4	3	203	92	5.8	3.957	5.82	Yes	1	2	58.7	9	13	81.33	5.83	1.547	1.21811	1	458	No	No	No	No
2334	0.8	3.91	11.1	2.8	1.1	7	5.43	15.3	251	Male	24	Non-Hispanic White	3	3	105	58	5	2.81	5.43	Yes	0	1	32.2	38	20	96.36	4.94	3.443	4.30375	1	422.3	No	No	No	No
2335	1.06	11.48	7.3	1.7	0.7	4.5	5.77	15.8	185	Male	65	Other Hispanic	1	2	191	103	5.6	2.81	5.28	Yes	1	1	31.9	29	25	100.78	5.05	4.482	4.2283	1	368.8	No	Yes	No	Yes
2337	1.86	5.34	7.5	1.6	0.7	4.9	5.33	16.4	186	Male	68	Non-Hispanic White	3	1	126	78	6	1.267	3.8	Yes	1	2	33.4	34	22	77.79	5.77	1.727	0.928495	1	333.1	No	Yes	No	No
2338	1.27	6.27	6.2	2.7	0.5	2.8	4.98	13.6	249	Male	64	Non-Hispanic Black	4	2	150	89	7.5	2.81	4.65	Yes	1	2	33.7	27	21	108.73	7.77	1.705	1.34252	1	279.6	Yes	Yes	No	No
2339	1.86	12.22	7.4	2.4	0.5	4.2	4.06	11.5	291	Female	69	Non-Hispanic Black	4	1	136	65	5.5	2.81	5.48	Yes	1	1	33.6	15	16	121.11	4.77	1.931	1.03817	1	446.1	No	No	No	No
2341	1.19	270.35	8	0.8	0.7	6.3	4.2	13.1	279	Male	80	Non-Hispanic White	3	1	117	73	6.6	2.81	3.65	Yes	1	2	24.7	17	24	127.3	4.39	1.298	1.09076	1	487.7	No	Yes	Yes	No
2343	1.32	5.35	4.9	2.1	0.5	2.1	4.99	11.8	179	Female	34	Non-Hispanic Black	3	3	123	80	5.3	2.81	4.34	Yes	0	2	27.3	21	21	55.69	8.22	1.4	1.06061	1	309.3	No	Yes	No	No
2344	0.88	10.7	7.9	2.2	0.5	4.7	5.07	15.3	233	Male	28	Non-Hispanic White	4	2	106	70	5.2	2.81	3.75	Yes	1	2	41.6	18	16	86.63	5.16	0.869	0.9875	1	458	No	No	No	No
2345	0.96	3.94	8.6	2.6	0.6	4.7	5.02	15.5	252	Male	40	Other Hispanic	3	1	122	89	5.4	2.81	3.67	Yes	0	2	27.5	31	19	84.86	4.83	1.389	1.44688	1	374.7	No	Yes	No	No
2346	1.03	6.01	6.4	2.2	0.7	3.3	5.06	14.7	275	Male	33	Mexican American	3	3	110	59	5.6	3.026	4.73	Yes	0	2	32.6	64	36	62.76	5.88	1.637	1.58932	1	279.6	No	Yes	No	No
2348	1.11	6.81	6.2	3	0.5	2.5	4.24	12.5	335	Female	38	Non-Hispanic Asian	5	1	109	60	5.5	2.81	4.5	Yes	0	2	22.5	22	19	57.46	4.16	1.795	1.61712	1	255.8	No	No	No	No
2349	1.34	7.14	6	2	0.7	3	4.55	13.9	209	Female	64	Mexican American	2	1	167	86	6.4	3.103	5.09	Yes	1	2	27.9	20	17	61.88	5.55	1.603	1.19627	1	291.5	Yes	No	No	No
2350	1.19	13.51	7.1	1.8	0.4	4.7	5.07	13.9	265	Female	66	Other Hispanic	1	1	144	80	5.2	2.81	5.48	No	1	2	32.4	11	21	58.34	5.11	1.829	1.53697	1	226	No	Yes	No	No
2352	0.88	5.07	5.2	2.4	0.3	2.3	4.72	13.8	283	Female	39	Other Hispanic	4	2	131	96	6.3	2.819	4.47	Yes	0	1	33.3	56	43	54.81	6.22	1.863	2.11705	1	362.8	No	No	No	No
2354	1.03	3.66	12.8	4.7	1.2	6.6	5.58	15.7	195	Male	53	Non-Hispanic Black	2	1	126	84	5.9	3.077	4.71	Yes	0	2	25.4	18	17	94.59	4.72	1.377	1.33689	1	404.5	No	Yes	No	No
2358	0.96	124.43	7.4	3	0.6	3.4	4.24	13.4	280	Male	78	Non-Hispanic Black	3	2	146	93	7.2	2.81	5.56	Yes	1	1	26.2	10	11	128.18	8.22	6.774	7.05625	1	469.9	Yes	No	No	No
2359	1.4	4.44	10.3	3.6	0.6	5.8	4.72	13.5	283	Female	57	Non-Hispanic White	3	1	113	74	5.6	2.81	7.37	Yes	0	2	28.3	11	16	65.42	4.88	2.168	1.54857	1	267.7	No	Yes	No	No
2360	1.63	12.52	6.2	2.1	0.5	3.4	4.66	13.5	172	Female	74	Mexican American	3	2	161	76	6.6	2.81	3.8	No	1	1	34.4	10	15	84.86	5.5	1.558	0.955828	1	458	Yes	No	No	No
2362	0.98	186.86	12.8	4.7	0.7	6.8	4.85	14.2	268	Female	36	Mexican American	3	3	112	72	7.9	5.508	7.99	Yes	0	1	36.8	25	20	60.11	11.1	3.602	3.67551	1	350.9	No	No	No	No
2363	1.14	6.11	8.2	1.9	0.5	5.6	4.66	14.2	221	Female	54	Non-Hispanic White	4	1	124	80	5.8	2.81	5.87	Yes	1	2	46.2	34	18	67.18	5.33	2.337	2.05	1	273.6	No	Yes	No	No
2366	1.11	3.75	6.2	1.9	0.5	3.7	5.25	15.9	269	Male	27	Non-Hispanic White	5	1	109	63	5.2	2.974	4.55	Yes	0	2	28.8	8	21	85.75	4.88	1.084	0.976577	1	463.9	No	No	No	No
2367	1.16	20.9	5.7	1.3	0.4	3.9	5.27	14.5	215	Female	54	Non-Hispanic Black	4	2	137	80	6.3	4.732	6.34	Yes	1	1	30	12	17	65.42	5.88	1.095	0.943966	1	273.6	No	No	No	No
2368	0.98	4.36	8.2	2.6	0.6	4.6	4.78	14.8	360	Female	44	Non-Hispanic White	5	1	106	69	4.9	4.163	5.95	Yes	0	1	28.1	16	16	77.79	4.94	1.885	1.92347	1	285.5	No	No	No	No
2370	0.91	29.73	5.6	1.9	0.6	3	4.64	13.8	252	Female	58	Non-Hispanic Black	2	3	160	89	6	3.077	4.4	Yes	0	2	38.2	20	19	68.07	6.55	1.027	1.12857	1	362.8	No	No	No	No
2374	0.57	2005.88	10.3	3.7	1.1	5.2	5.62	16	235	Male	60	Non-Hispanic White	4	1	110	81	8.4	2.81	7.58	Yes	1	1	40.3	20	16	83.1	5.94	6.289	11.0333	1	386.6	Yes	No	No	No
2375	1.34	5.15	11	2.2	0.6	7.7	4.62	13.2	312	Female	41	Mexican American	4	1	113	71	5.3	2.81	4.32	Yes	0	1	30.1	17	12	49.5	5.33	1.761	1.31418	1	130.9	No	No	No	No
2376	0.91	6.86	12.7	2.8	0.6	9	4.61	14.5	218	Male	59	Non-Hispanic White	4	2	106	63	5.9	2.224	3.96	Yes	1	2	22.7	14	13	81.33	4.83	1.998	2.1956	1	410.4	Yes	Yes	No	No
2377	0.93	4.22	10	2.6	0.7	6.4	4.6	15	201	Male	49	Other Race	2	1	118	66	5.8	3.439	4.81	Yes	0	2	26.5	16	17	89.28	5.33	1.152	1.23871	1	291.5	No	Yes	No	No
2379	1.37	7622.95	3.2	0.4	0.2	2.5	3.09	9	110	Male	48	Non-Hispanic Black	3	1	180	94	7.1	2.741	4.78	Yes	1	1	42.9	21	29	259.01	11.44	1.524	1.11241	1	392.6	Yes	Yes	Yes	No
2380	1.24	6.67	5.6	2	0.5	2.9	4.81	15.2	267	Male	70	Non-Hispanic Asian	2	1	128	64	5.7	3.362	5.53	Yes	1	1	25.1	9	22	68.95	4.66	2.123	1.7121	1	368.8	No	No	No	No
2381	1.42	41.69	6.8	1.6	0.3	4.7	4.96	16.4	247	Male	56	Mexican American	4	2	113	85	5	2.81	7.65	Yes	1	2	22.4	14	15	120.22	5.11	2.732	1.92394	1	291.5	No	Yes	No	No
2382	1.19	9.86	5.2	1.5	0.4	3.1	4.51	16	97	Male	80	Non-Hispanic White	5	1	156	65	5.6	1.681	3.7	Yes	1	1	29.1	37	32	98.12	5.61	1.852	1.5563	1	345	No	Yes	No	Yes
2385	0.98	784.97	8.7	2.6	0.7	5.1	4.95	15.7	165	Male	60	Non-Hispanic White	4	2	116	74	7.2	2.043	3.85	Yes	1	1	35.5	54	38	115.8	7.83	1.964	2.00408	1	315.2	Yes	Yes	No	No
2389	1.4	50.61	3	0.9	0.3	1.5	6.19	14.4	125	Male	69	Non-Hispanic Black	5	1	175	84	5.8	5.275	7.19	Yes	0	1	23.8	12	15	112.27	4.94	1.31	0.935714	1	517.5	No	Yes	No	No
2390	1.22	9.33	12.1	2.6	0.7	8.4	5.12	15.4	266	Male	45	Other Race	5	1	131	81	6.4	2.81	4.76	Yes	0	1	40.9	37	26	87.52	5.22	1.614	1.32295	1	434.2	No	No	No	No
2393	0.96	12.79	9.3	1.7	0.9	6.5	4.11	13.4	179	Male	77	Non-Hispanic Asian	2	1	131	64	7.1	1.914	3.44	Yes	0	2	23.4	20	32	134.37	5.83	1.411	1.46979	1	624.5	Yes	No	No	No
2394	1.01	13.17	8.4	2.9	0.5	4.9	4.35	14.5	283	Male	45	Non-Hispanic White	2	1	127	80	5	2.81	7.06	Yes	0	1	32.2	16	15	66.3	5.05	3.443	3.40891	1	422.3	No	Yes	No	No
2397	0.98	97.18	6.4	1.4	0.5	4.2	3.91	12	197	Male	63	Mexican American	3	2	128	69	5.2	2.922	4.63	Yes	0	2	26.3	23	25	772.62	4.27	1.705	1.7398	1	279.6	No	Yes	No	No
2398	1.19	4.16	4.7	1.3	0.5	2.6	5.03	16.7	204	Male	70	Non-Hispanic White	5	1	120	71	5.8	5.327	7.47	Yes	0	1	25.6	14	19	91.94	5.33	2.247	1.88824	1	368.8	No	Yes	No	No
2399	0.88	12.59	8.3	2.1	0.5	5.2	5.4	15.1	139	Male	62	Non-Hispanic Black	3	1	152	91	4.9	2.948	4.29	Yes	0	2	31.6	25	24	83.1	5.44	1.231	1.39886	1	499.6	No	Yes	No	No
2403	1.06	4.55	9.1	3.6	0.5	4.8	4.53	13.8	321	Female	80	Other Race	1	2	160	87	6	3.776	5.77	No	0	1	25.9	18	22	62.76	5.55	2.292	2.16226	1	321.2	No	No	No	No
2404	0.88	5.21	11.8	2.5	1.2	7.6	4.86	15.3	189	Male	60	Other Race	5	1	136	78	6.8	0.647	1.97	Yes	1	1	29.1	14	16	68.07	4.5	1.14	1.29545	1	440.2	Yes	Yes	No	No
2405	0.96	8.81	11.9	3.2	0.8	7.7	5.05	16.2	250	Female	31	Non-Hispanic White	4	1	110	76	5.4	2.81	5.02	Yes	1	2	24.7	18	14	54.81	4.77	1.456	1.51667	1	184.4	No	Yes	No	No
2406	0.91	71.46	6.9	1.4	0.7	4.6	4.46	14.5	294	Male	65	Non-Hispanic White	4	3	128	65	5.8	2.81	3.57	Yes	1	1	29.2	13	16	72.49	5.5	1.129	1.24066	1	220.1	No	Yes	Yes	Yes
2407	1.19	12.16	7.7	3.7	0.6	2.9	5.28	14.7	179	Male	66	Other Hispanic	4	1	146	77	5.3	2.431	4.32	Yes	0	2	30.9	29	41	58.34	5.5	1.739	1.46134	1	392.6	No	Yes	No	No
2409	1.4	25.77	5.1	2.1	0.4	2.5	4.81	14	262	Female	74	Other Hispanic	3	1	192	85	11.8	5.637	7.76	Yes	1	1	25.4	11	15	47.74	11.55	1.818	1.29857	1	172.5	Yes	No	No	No
2410	1.16	5.26	9.1	2.3	0.7	5.5	4.19	11.6	262	Female	72	Non-Hispanic Black	3	2	149	80	6	2.81	4.14	Yes	1	2	29.7	9	14	96.36	4.88	1.355	1.1681	1	368.8	No	No	No	No
2411	1.6	12.63	6.3	1.4	0.6	3.8	4.29	13	198	Female	72	Non-Hispanic White	4	2	115	57	5.4	3.672	6.54	Yes	1	1	32	20	20	75.14	5.33	2.879	1.79937	1	220.1	No	Yes	No	No
2412	1.19	30.48	6.3	1.9	0.6	3.5	3.76	13	149	Male	69	Non-Hispanic Black	4	1	131	73	4.7	2.793	4.47	Yes	1	1	23	12	24	108.73	5.38	1.298	1.09076	1	434.2	No	Yes	No	No
2414	0.96	2.97	9.8	3.6	0.8	5.1	4.94	14.1	301	Male	21	Non-Hispanic Black	4	3	109	87	5.5	2.405	4.16	Yes	0	2	29.6	25	21	80.44	5.22	1.863	1.94063	1	303.3	No	No	No	No
2415	1.11	20.69	9.3	3	0.7	5.2	4.65	15.2	306	Female	70	Non-Hispanic White	3	2	130	84	5.6	2.81	6.36	Yes	0	1	23.3	13	17	69.84	5.27	1.885	1.6982	1	321.2	No	Yes	No	No
2416	0.98	6.67	5.5	1.4	0.4	3.5	4.54	14.2	150	Male	77	Non-Hispanic White	2	1	141	73	4.5	2.81	4.86	Yes	1	1	24.1	16	21	66.3	4.83	2.077	2.11939	1	267.7	No	Yes	No	No
2417	1.14	22.79	8.5	3.1	0.6	4.6	4.82	14.5	219	Female	20	Non-Hispanic White	4	3	98	63	5	2.302	4.01	Yes	0	2	31	12	12	56.58	5.27	1.4	1.22807	1	291.5	No	Yes	No	No
2419	1.24	625	7.7	4.1	0.7	2.5	4.24	13.9	135	Male	64	Non-Hispanic Black	4	2	144	69	6	2.81	4.81	Yes	1	1	22.8	10	20	91.94	5	1.942	1.56613	1	333.1	Yes	Yes	No	No
2421	0.75	2.98	6.1	2.5	0.6	2.6	5.41	16.6	193	Male	51	Other Hispanic	4	1	108	66	5.4	2.81	9.46	Yes	0	1	31	22	22	117.57	5.77	33.001	44.0013	1	458	No	No	No	No
2422	1.22	20.27	7	2.5	0.4	3.8	4.66	15	256	Female	47	Other Race	5	1	104	64	5.7	3.879	5.79	Yes	0	1	21.8	10	15	82.21	5.72	1.648	1.35082	1	249.8	No	Yes	No	No
2423	0.98	6.67	8.2	3.3	0.6	4.1	4.75	14.3	167	Female	56	Non-Hispanic White	3	1	115	58	11.3	2.81	4.94	Yes	0	2	39.2	42	24	53.92	19.76	2.382	2.43061	1	267.7	Yes	No	No	No
2426	2.28	7.39	9.1	2.5	0.5	5.6	4.33	13.2	296	Female	39	Other Hispanic	3	1	121	80	5.1	2.81	5.84	Yes	1	1	30.2	12	19	68.07	4.05	4.482	1.96579	1	291.5	No	Yes	No	No
2427	1.45	31.8	4.1	1.2	0.4	2.4	4.4	13.8	182	Female	80	Non-Hispanic White	5	2	137	68	5.9	2.81	5.95	Yes	0	1	32.2	22	19	92.82	5.61	1.614	1.1131	1	416.4	No	No	No	No
2428	1.24	9	6.8	2.7	0.5	3.4	4.13	12.7	299	Female	57	Other Hispanic	5	1	122	81	5.8	2.81	4.68	No	0	1	32.9	28	25	60.11	5	1.445	1.16532	1	309.3	No	No	No	No
2430	1.73	11.59	8.5	1.1	0.9	6.4	3.75	11	197	Female	40	Non-Hispanic White	5	1	100	51	5.3	2.81	6.05	Yes	0	2	27.6	25	22	41.55	4.83	2.393	1.38324	1	172.5	No	Yes	No	No
2432	0.93	123.4	8.2	1.4	0.7	5.8	4.34	10.4	245	Male	66	Non-Hispanic Black	3	2	168	50	7.2	1.241	2.59	Yes	0	1	27.4	4	21	109.62	6.66	1.061	1.14086	1	303.3	Yes	Yes	Yes	No
2433	1.37	4.88	7.9	2.3	0.8	4.6	4.63	15	315	Male	40	Non-Hispanic White	3	3	160	108	5.7	2.81	6.1	Yes	0	2	28.4	27	20	82.21	4.94	1.377	1.00511	1	279.6	No	Yes	No	No
2434	1.71	17.84	13.9	3	0.7	9.9	5.05	15.7	259	Female	39	Non-Hispanic White	5	2	135	98	5.1	3.077	5.64	Yes	1	2	23.3	10	15	68.07	5.27	2.123	1.24152	1	255.8	No	Yes	No	No
2435	1.24	5.9	6.7	2.7	0.5	3.3	4.98	12.1	299	Female	23	Other Hispanic	5	1	94	67	5.5	2.896	4.63	Yes	0	1	33.1	8	13	69.84	5.05	1.219	0.983065	1	291.5	No	No	No	No
2436	1.37	14.3	6.1	1.7	0.7	3.6	4.74	15.9	111	Male	78	Non-Hispanic White	5	1	122	58	5.3	2.81	4.37	Yes	1	1	23.3	15	19	76.02	4.33	1.648	1.20292	1	380.7	No	Yes	No	No
2437	1.09	2.83	7.5	2.1	0.4	4.6	4.79	13.8	205	Male	20	Non-Hispanic Black	2	1	95	55	4.9	2.81	4.09	Yes	0	2	24.6	9	10	86.63	5.22	1.152	1.05688	1	350.9	No	Yes	No	No
2439	1.45	10.14	4.5	0.9	0.4	3.1	4.59	14.3	122	Male	80	Non-Hispanic White	3	2	122	69	7.2	2.353	4.37	Yes	0	1	25.8	11	18	72.49	8.88	1.411	0.973103	1	261.7	Yes	Yes	No	No
2440	1.29	8.94	5.6	2.5	0.4	2.7	4.64	14.5	211	Female	36	Non-Hispanic Black	4	1	112	81	5.4	2.81	5.3	Yes	0	2	42.7	12	15	77.79	5.33	1.298	1.0062	1	291.5	No	Yes	No	No
2442	1.5	3.33	5.5	1.9	0.5	2.9	5.17	15.2	195	Male	58	Non-Hispanic White	4	1	116	77	5.2	2.612	5.07	Yes	0	1	41.1	25	20	84.86	5.05	2.247	1.498	1	350.9	No	No	No	No
2443	0.65	16.74	9.3	2.1	0.5	5.8	4.6	13.4	355	Male	73	Other Hispanic	1	1	150	88	10.3	1.965	3.57	No	1	1	33.9	14	13	113.15	19.76	2.213	3.40462	1	315.2	Yes	No	Yes	Yes
2444	1.27	10.62	8.8	3.6	0.7	4	4.34	13.3	365	Female	56	Non-Hispanic Black	5	2	113	72	5.3	2.81	6.21	Yes	1	2	49.8	23	26	60.11	4.66	1.637	1.28898	1	582.9	No	No	No	No
2447	1.06	10.27	7.1	2.5	0.4	3.7	4.51	13.4	358	Female	51	Non-Hispanic Black	4	2	136	87	6.3	2.81	4.78	Yes	1	1	34	26	23	77.79	5.05	1.445	1.36321	1	321.2	No	No	No	No
2448	1.34	69.71	12.8	2.3	0.9	9.5	5.32	16	215	Male	55	Non-Hispanic Asian	4	1	115	76	9.9	3.646	5.87	Yes	0	2	22.3	17	11	51.27	13.82	2.168	1.61791	1	214.1	Yes	No	No	No
2450	1.14	6.17	7.8	1.8	0.8	5	4.92	15.7	183	Male	72	Non-Hispanic White	5	1	110	62	5.4	2.81	4.89	Yes	0	1	26.4	18	21	81.33	5.5	2.89	2.53509	1	339	No	No	No	No
2454	1.19	5.25	7.1	2.1	0.8	3.9	5.53	16.5	263	Male	62	Non-Hispanic White	4	1	141	83	5.4	4.112	5.9	Yes	0	2	29.9	26	21	80.44	5.72	1.569	1.31849	1	380.7	No	No	No	No
2457	1.55	292.66	7.6	1.9	0.7	4.8	4.57	11.4	354	Female	42	Other Hispanic	3	1	103	71	5.4	2.81	4.42	No	0	2	32.5	24	26	48.62	4.39	1.66	1.07097	1	279.6	No	No	No	No
2458	1.01	398.82	8.4	2.5	0.8	5	3.42	10.7	349	Female	50	Other Race	3	2	116	63	7.7	2.508	4.29	Yes	1	1	48.4	11	13	172.38	8.05	1.976	1.95644	1	469.9	Yes	Yes	Yes	No
2459	1.45	16.19	8	2.2	0.8	4.4	4.44	12.3	353	Female	80	Non-Hispanic White	3	1	161	68	6.3	2.81	3.72	Yes	1	2	33.5	13	15	87.52	4.66	1.694	1.16828	1	333.1	No	Yes	No	No
2460	1.24	5.61	9.2	4.6	0.9	3.5	4.32	13.4	315	Female	54	Mexican American	4	1	123	71	6.2	2.81	4.89	No	0	1	33.5	22	17	45.08	5.33	2.676	2.15806	1	321.2	No	No	No	No
2462	1.01	5.56	9.6	2.5	1	5.6	4.42	13.7	324	Male	41	Non-Hispanic Asian	5	1	110	70	4.6	3.388	5.61	Yes	0	2	32.5	24	17	64.53	5.27	2.811	2.78317	1	446.1	No	No	No	No
2465	0.78	19.44	10.8	1.9	0.8	7.9	4.82	16.8	188	Male	71	Other Race	5	1	100	66	5.4	2.508	3.78	Yes	1	1	27.8	23	24	114.04	5.16	1.276	1.6359	1	249.8	No	Yes	Yes	Yes
2467	0.85	4.67	9.2	3	0.7	5.3	4.62	13.3	266	Female	51	Non-Hispanic Black	5	1	115	77	9.7	2.81	3.8	Yes	0	1	37.5	15	13	58.34	7.55	4.098	4.82118	1	190.3	Yes	No	No	No
2468	1.29	7.78	6.6	2.5	0.4	3.6	4.79	14.1	305	Female	46	Non-Hispanic Asian	5	1	119	81	5.6	2.81	5.28	No	0	2	23.6	36	36	56.58	5.66	1.468	1.13798	1	261.7	No	No	No	No
2469	1.34	7.55	8.8	2.7	0.6	5.4	4.96	14.7	313	Male	39	Other Hispanic	4	1	123	69	5.3	2.845	4.89	Yes	0	2	26.9	29	21	67.18	5.27	1.637	1.22164	1	303.3	No	Yes	No	No
2471	1.27	13.46	8.5	2.6	0.4	4.7	5.02	11.1	352	Female	27	Other Hispanic	2	3	96	62	5.8	2.81	4.29	No	0	2	33.6	9	12	51.27	5.77	1.411	1.11102	1	261.7	No	No	No	No
2473	1.11	3.56	10.6	3.7	0.6	6	4.57	13	292	Male	54	Non-Hispanic Black	3	1	146	97	5.1	2.81	5.12	Yes	1	1	31	8	12	91.94	5	3.308	2.98018	1	327.1	No	Yes	No	No
2474	1.32	10	5.4	1.6	0.4	3.2	4.5	13.9	184	Female	50	Non-Hispanic White	2	2	120	81	5.5	2.353	4.47	Yes	1	1	31.4	35	19	70.72	5.11	1.931	1.46288	1	255.8	No	Yes	No	No
2479	1.06	10.59	6.8	1.8	0.4	4.4	5	14.8	296	Male	47	Other Race	4	1	125	83	6.2	2.81	6	Yes	0	1	32.1	40	22	65.42	5.16	2.077	1.95943	1	392.6	No	No	No	No
2481	1.76	13	8.4	3.3	0.6	4.3	4.71	13.5	307	Female	80	Non-Hispanic Asian	1	1	177	80	6.4	2.81	6.08	Yes	0	2	21.8	11	19	68.07	5.66	1.671	0.949432	1	368.8	Yes	No	No	No
2483	0.8	24.27	6.3	2.1	0.6	3.2	4.21	7.7	297	Female	39	Other Race	4	3	103	68	5.4	2.353	3.85	Yes	1	2	30.7	15	14	62.76	5.55	1.66	2.075	1	273.6	No	No	Yes	No
2486	1.34	15.39	8.2	2.9	0.7	4.4	5	13.8	222	Female	76	Other Hispanic	1	1	145	79	6.1	2.689	4.73	No	0	2	32	33	38	51.27	6.27	1.671	1.24701	1	279.6	No	No	No	No
2488	0.83	3.45	11	4.5	0.8	5.3	4.82	14.5	267	Male	46	Non-Hispanic White	3	2	120	73	5.9	3.569	5.38	Yes	0	2	29.1	13	14	100.78	5.72	2.36	2.84337	1	339	No	Yes	No	No
2499	1.16	6.96	6.3	2.3	0.5	3.3	4.93	13.4	264	Male	21	Non-Hispanic White	4	3	131	93	5.1	2.81	4.86	Yes	0	2	40.2	28	21	91.05	4.5	1.434	1.23621	1	434.2	No	No	No	No
2503	1.19	7.88	6.8	1.7	0.7	4.1	4.64	14.2	248	Male	34	Non-Hispanic White	4	1	120	82	5.2	3.414	5.12	Yes	0	1	31.9	24	20	68.07	4.5	1.332	1.11933	1	481.8	No	No	No	No
2507	1.03	7.05	6.3	1.5	0.6	3.9	4.81	15	193	Male	68	Non-Hispanic White	4	1	140	89	5.8	2.095	3.9	Yes	1	1	28.2	26	27	88.4	5.22	1.874	1.81942	1	356.9	No	Yes	No	No
2512	1.29	25.95	6.3	2.5	0.5	3.2	4.3	13.6	207	Female	73	Other Hispanic	2	1	125	77	7	2.483	4.63	No	1	1	28.5	10	17	54.81	8.27	2.111	1.63643	1	249.8	Yes	No	No	No
2513	0.91	11.24	6.6	2	0.4	4.1	5.1	16.9	312	Male	37	Non-Hispanic White	5	3	150	93	5	3.362	4.71	No	1	2	36	60	28	74.26	5	1.152	1.26593	1	487.7	No	No	No	No
2516	1.06	5.56	5.6	2	0.6	2.8	4.62	14.2	302	Female	64	Non-Hispanic Asian	1	2	152	86	5.5	4.215	6.21	No	1	1	23.9	9	16	53.04	4.94	2.168	2.04528	1	315.2	No	No	No	No
2520	1.37	3.18	4.3	1.6	0.4	2.2	4.78	15.1	190	Male	22	Non-Hispanic Black	4	3	113	66	5.6	2.508	4.68	Yes	0	2	22.9	19	14	93.7	4.5	1.818	1.32701	1	315.2	No	No	No	No
2521	1.27	30.45	6.9	2.6	0.5	3.8	4.11	12	208	Female	75	Non-Hispanic Asian	2	1	158	77	6.3	2.81	3.96	No	1	2	23.1	9	12	56.58	4.94	1.569	1.23543	1	398.5	No	No	No	No
2523	1.03	4.59	8.5	2.7	0.6	5	5.48	16.2	263	Male	28	Non-Hispanic White	3	1	111	61	5	2.81	4.71	Yes	0	2	24.5	7	17	75.14	5.22	3.443	3.34272	1	345	No	Yes	No	No
2524	0.67	11	6.3	1.9	0.5	3.8	4.64	15.3	231	Male	79	Non-Hispanic White	4	2	153	75	5.3	2.81	3.03	Yes	1	2	25.2	19	21	121.99	7.94	1.524	2.27463	1	434.2	No	Yes	No	No
2526	1.42	17.5	6.2	1	0.5	4.6	3.88	13.2	189	Female	80	Non-Hispanic White	3	1	96	51	5	2.327	4.65	No	0	1	29.2	19	37	100.78	4.61	2.032	1.43099	1	309.3	No	No	No	Yes
2529	1.01	34.95	7.2	2	0.3	4.6	4.58	13.5	313	Female	39	Mexican American	1	1	107	66	9.5	3.336	5.35	No	0	1	34.7	28	16	37.13	12.21	2.269	2.24653	1	166.5	Yes	No	No	No
2531	1.14	5.85	7.4	1.9	0.6	4.8	4.29	13.2	289	Male	61	Non-Hispanic White	3	1	134	85	5.8	2.81	5.92	Yes	1	1	30.9	17	20	90.17	4.77	1.863	1.63421	1	261.7	No	Yes	No	No
2535	1.37	6.4	4.9	1.7	0.4	2.6	5.23	15.3	187	Female	63	Mexican American	4	2	124	72	6.8	2.896	5.17	Yes	1	2	24.5	33	31	65.42	7.77	2.269	1.6562	1	237.9	Yes	No	No	No
2536	1.58	18.05	7.4	1.6	0.6	4.7	4.28	13.5	231	Male	76	Non-Hispanic White	3	1	150	69	5.9	2.81	3.83	Yes	1	1	32	22	28	124.64	5.16	1.49	0.943038	1	350.9	No	Yes	No	No
2537	1.09	3.15	5.5	1.6	0.3	3.5	5.5	15.8	209	Male	31	Other Hispanic	3	3	131	81	5	3.543	5.3	Yes	0	2	27.8	29	26	82.21	4.94	1.558	1.42936	1	297.4	No	No	No	No
2538	1.45	7.35	7.3	2.8	0.7	3.7	4.64	14	344	Female	61	Non-Hispanic Asian	3	1	121	71	6.2	2.819	4.99	No	1	1	29	14	16	70.72	4.88	1.716	1.18345	1	368.8	Yes	No	No	No
2539	1.22	12.23	8.5	2.8	0.5	4.9	4.25	10.6	382	Female	34	Other Hispanic	1	1	95	65	5.3	2.81	4.6	No	0	2	28.3	21	21	64.53	5.27	1.49	1.22131	1	267.7	No	No	No	No
2540	1.16	15.86	7.3	2.3	0.7	4.1	4.24	12.3	162	Male	69	Non-Hispanic White	4	2	102	57	7.4	2.81	3.44	Yes	0	1	35.7	15	11	96.36	3.89	1.614	1.39138	1	285.5	Yes	Yes	Yes	Yes
2541	1.16	3.85	10.1	2.5	0.9	5.4	4.98	15.2	292	Male	57	Non-Hispanic White	5	1	117	74	7.8	0.698	2.46	Yes	0	1	42.7	26	20	90.17	7.83	1.479	1.275	1	386.6	Yes	No	No	No
2542	1.27	6.13	7.6	2.5	0.6	4.4	5.21	15.6	226	Male	50	Mexican American	3	1	147	98	5.3	2.81	5.79	Yes	1	1	30.8	16	15	105.2	5.38	2.687	2.11575	1	410.4	No	No	No	No
2543	1.19	18.97	6.7	2.3	0.5	3.5	4.29	12.7	257	Female	46	Non-Hispanic Asian	5	1	127	90	6.3	3.388	5.12	No	0	2	30	15	18	68.07	5.72	1.377	1.15714	1	327.1	Yes	No	No	No
2545	1.06	2.54	6.7	1.5	0.6	4.3	5.23	15.2	252	Female	74	Non-Hispanic White	4	1	100	55	6.8	4.862	7.29	Yes	0	1	35.7	11	14	67.18	6.72	3.218	3.03585	1	458	No	No	No	No
2547	0.85	120.58	12.8	2.5	0.6	9.4	5.52	15.6	263	Male	26	Other Race	3	3	136	82	9.7	2.81	5.09	Yes	0	2	40.2	175	124	43.32	11.49	3.184	3.74588	1	410.4	No	No	No	No
2550	1.09	14.68	8.9	2.5	1.1	4.9	5.05	16.5	389	Male	52	Non-Hispanic White	3	2	154	83	6.8	2.793	4.4	Yes	0	1	27.6	36	28	72.49	4.72	1.219	1.11835	1	291.5	Yes	Yes	No	No
2551	1.01	4.22	5.3	1.5	0.4	3.1	5.19	14.3	188	Male	56	Non-Hispanic White	3	1	135	75	5.7	2.379	4.22	Yes	1	1	31.7	18	21	83.1	5.66	1.919	1.9	1	327.1	No	Yes	No	No
2552	1.47	6.18	9.3	2.7	0.5	5.9	4.99	14.2	270	Female	80	Non-Hispanic White	3	2	122	67	6.9	2.81	6.39	No	1	1	35.9	12	21	70.72	8.05	3.172	2.15782	1	356.9	Yes	No	Yes	Yes
2553	1.5	4.09	8.3	1.9	0.8	5.4	4.51	14.7	238	Male	62	Other Hispanic	4	2	123	65	6.9	4.862	7.09	Yes	1	1	35.5	16	17	90.17	8.55	1.773	1.182	1	345	Yes	Yes	No	No
2555	1.19	7.36	9.3	2.3	0.6	5	4.09	12.3	235	Female	68	Non-Hispanic White	4	1	125	62	5.7	2.81	3.59	Yes	1	1	30	14	17	82.21	4.94	1.276	1.07227	1	309.3	Yes	No	No	No
2557	1.24	14.22	3	1.1	0.3	1.4	3.65	11.1	250	Male	72	Non-Hispanic Black	5	2	146	87	5.5	2.353	4.14	Yes	1	1	33.9	14	15	119.34	5.83	1.366	1.10161	1	315.2	Yes	Yes	No	Yes
2560	0.93	8.38	8.2	2.4	0.6	4.9	5.24	15.7	261	Male	43	Other Hispanic	2	3	113	77	5.1	2.81	4.22	Yes	0	2	26.7	20	18	75.14	4.16	2.664	2.86452	1	291.5	No	Yes	No	No
2562	1.76	3.06	8	3.4	0.7	3.8	5.1	14.9	224	Male	38	Non-Hispanic Black	3	1	136	88	5.9	2.81	6.98	Yes	0	2	28.8	100	41	106.08	5.22	2.247	1.2767	1	499.6	No	No	No	No
2563	1.53	35	8.9	3.2	0.6	5	4.84	13.7	234	Female	59	Non-Hispanic Black	4	3	127	83	15.4	2.638	4.89	Yes	1	1	44.9	16	20	69.84	4.83	1.739	1.1366	1	481.8	Yes	Yes	No	No
2567	1.16	13.99	8.3	3.3	0.9	3.8	4.77	15	213	Male	51	Non-Hispanic Black	3	2	135	88	5.7	2.81	6.1	Yes	0	2	30.4	23	19	118.46	4.44	3.376	2.91034	1	416.4	No	Yes	No	No
2568	1.24	18.83	6.8	2.3	0.7	3.3	4.16	14.3	204	Male	80	Non-Hispanic White	4	1	120	64	6.1	3.155	5.38	Yes	0	2	31.7	16	20	117.57	5.55	2.337	1.88468	1	463.9	No	Yes	No	Yes
2569	1.11	71.44	12.1	4.7	0.5	6.3	4.9	14.1	296	Female	36	Mexican American	4	1	113	69	8.6	5.663	8.09	Yes	0	1	41.8	61	52	56.58	11.44	2.981	2.68559	1	345	Yes	Yes	No	No
2570	1.29	112.72	5.5	1.6	0.5	3.2	3.64	11.4	235	Female	71	Non-Hispanic White	5	1	127	67	6.9	2.81	4.47	Yes	1	1	28.9	17	18	68.95	12.49	2.055	1.59302	1	309.3	Yes	No	No	No
2574	1.24	21.35	6.6	2.7	0.3	3.2	5.15	14.1	238	Female	56	Non-Hispanic Asian	3	1	126	71	5.7	4.448	7.76	Yes	1	2	25.7	27	21	57.46	6	4.651	3.75081	1	321.2	No	No	No	No
2576	1.45	61.49	4.4	1	0.3	3	4.22	13.6	196	Female	54	Mexican American	2	2	122	84	5.4	2.81	5.74	Yes	1	1	30.07	11	17	177.68	7.49	1.75	1.2069	1	458	No	Yes	No	No
2580	1.09	54.46	5.7	1.2	0.8	3.6	4.76	15.3	232	Male	80	Non-Hispanic White	4	1	139	65	5.5	2.81	3.44	Yes	1	1	28.9	13	20	131.72	5.11	1.377	1.2633	1	368.8	No	Yes	No	Yes
2581	0.8	46.56	7.8	2.4	0.6	4.6	4.86	13.9	208	Male	48	Mexican American	2	3	127	83	8.8	3.207	5.09	Yes	0	1	31.3	45	37	70.72	8.38	2.585	3.23125	1	440.2	Yes	Yes	No	No
2584	0.83	3.55	8.2	1.9	0.4	5.4	5.2	15.2	253	Male	41	Non-Hispanic Asian	5	1	114	71	5.2	2.81	5.46	Yes	0	1	28.3	16	15	78.68	4.5	3.06	3.68675	1	333.1	No	No	No	No
2589	0.91	15.53	10.3	1.6	0.7	7.5	4.79	14	172	Male	65	Non-Hispanic Black	5	1	128	87	4.9	2.81	4.32	Yes	1	2	24.9	8	11	91.05	4.88	1.998	2.1956	1	255.8	No	No	No	No
2590	0.88	4.5	8.2	2.7	0.6	4.7	5.48	16.6	304	Male	63	Mexican American	4	1	117	78	5.5	2.81	4.29	Yes	1	2	36.6	22	19	95.47	4.77	1.513	1.71932	1	374.7	No	No	No	No
2591	1.01	6.36	6.7	2.6	0.6	3.3	4.43	14.9	182	Male	71	Non-Hispanic White	5	1	123	62	6.2	2.81	4.37	Yes	0	1	28.9	26	30	82.21	5.16	3.285	3.25248	1	339	Yes	No	No	No
2592	1.71	6.76	4.3	0.8	0.4	3	4.41	13.7	225	Female	61	Non-Hispanic White	4	1	140	85	4.7	1.552	3.96	Yes	1	2	20.8	19	19	59.23	5	1.705	0.997076	1	172.5	No	No	No	No
2593	1.55	6.5	7.9	2.4	0.5	4.7	4.48	13.5	235	Male	75	Non-Hispanic White	4	1	139	61	6.4	2.81	4.01	Yes	0	2	26.6	15	17	76.91	6.16	1.513	0.976129	1	297.4	Yes	Yes	No	No
2594	1.19	4.68	8.4	3.3	0.5	4.5	5.63	16.8	342	Male	32	Other Race	4	3	118	78	6.3	2.81	6.28	Yes	1	1	29	32	22	97.24	6.16	1.795	1.5084	1	416.4	No	No	No	No
2597	1.03	2.44	6.8	2	0.4	4.3	5.52	14.8	233	Male	27	Non-Hispanic Asian	5	1	121	73	5.7	2.81	4.24	Yes	0	2	24.3	48	19	87.52	5.5	1.084	1.05243	1	398.5	No	No	No	No
2598	1.32	2.9	4.8	2.3	0.3	2.2	4.52	13.5	217	Male	49	Non-Hispanic Black	5	1	119	71	5.7	2.81	4.94	Yes	0	2	26.8	15	20	114.92	5.38	1.242	0.940909	1	350.9	No	No	No	No
2599	1.19	41.66	6	1.9	0.8	3.1	4.97	14.8	223	Male	77	Other Hispanic	4	1	146	82	9.1	2.81	4.16	Yes	1	2	31.8	27	21	124.64	4.39	1.953	1.64118	1	309.3	Yes	No	Yes	Yes
2600	1.01	7.8	6.8	2.7	0.7	2.7	5.72	13.4	243	Female	22	Non-Hispanic Black	3	1	119	56	5.4	3.207	4.63	Yes	0	2	28	9	17	77.79	4.22	1.016	1.00594	1	362.8	No	No	No	No
2603	1.06	19.13	4.3	0.9	0.4	2.6	4.06	9.9	178	Female	55	Non-Hispanic Black	3	3	122	69	5.5	0.983	2.53	Yes	1	1	30.7	25	41	115.8	5.22	1.276	1.20377	1	588.9	No	No	Yes	No
2604	1.14	3.67	7.5	2	0.4	4.6	5.15	15.2	170	Male	64	Non-Hispanic Asian	5	1	153	92	5.7	2.81	5.77	Yes	1	1	23.7	27	22	79.56	5.5	1.095	0.960526	1	261.7	No	No	No	No
2607	1.14	3.95	10.5	2.8	0.6	6.8	4.44	13.3	362	Female	59	Non-Hispanic Black	4	1	110	68	6	1.94	3.65	Yes	1	2	31.3	23	27	84.86	5.55	1.423	1.24825	1	285.5	Yes	Yes	No	No
2611	1.03	22.11	3.7	1.7	0.2	1.5	5.04	16.5	187	Male	59	Non-Hispanic Black	3	1	117	79	4.7	2.81	5.15	Yes	0	2	25.4	23	23	88.4	5.66	2.269	2.20291	1	297.4	No	No	No	No
2612	1.53	36.67	9.3	1.6	1	6.5	4.37	13.7	264	Female	50	Non-Hispanic White	5	2	113	70	5.5	2.81	4.65	Yes	0	2	26.6	14	13	58.34	6.11	1.694	1.10719	1	255.8	No	No	No	No
2613	1.24	4.46	5.4	2.3	0.6	2.3	4.69	15.3	212	Male	60	Non-Hispanic White	3	1	107	65	5.8	2.508	4.22	No	0	2	25.2	15	22	84.86	5.22	1.219	0.983065	1	339	No	No	No	No
2614	0.85	221.43	5.7	2	0.5	3.1	4.84	16	261	Male	43	Non-Hispanic White	4	1	130	89	5.3	2.81	4.97	Yes	1	1	41.8	51	33	103.43	5.66	2.089	2.45765	1	499.6	No	Yes	No	No
2617	0.85	6.35	6.2	1.6	0.4	4.1	4.84	14.6	220	Male	41	Non-Hispanic Asian	5	1	158	107	5.4	2.25	4.78	Yes	1	1	28.6	15	29	98.12	5.11	3.974	4.67529	1	535.3	No	Yes	No	No
2618	1.03	18.68	4.6	1.9	0.4	2.2	4.07	12.7	238	Female	63	Non-Hispanic Black	4	2	136	75	7.1	1.733	3.41	Yes	1	2	37	13	12	39.78	6.55	1.558	1.51262	1	321.2	Yes	No	No	No
2620	1.16	3.6	6.1	2.2	0.7	3.1	5.88	17.1	223	Male	27	Non-Hispanic Black	5	3	103	72	5.5	2.81	6.57	Yes	0	2	37.6	43	26	82.21	5.44	2.913	2.51121	1	410.4	No	No	No	No
2621	1.24	13.7	7.7	2.5	0.6	4.4	5.36	12.4	227	Female	73	Other Hispanic	1	2	133	64	9.1	2.81	3.8	No	1	1	30.8	33	25	57.46	10.66	1.242	1.00161	1	267.7	Yes	No	No	No
2622	1.45	4.75	7	2.2	0.7	3.9	4.96	15.1	290	Male	22	Non-Hispanic White	3	3	129	69	5	2.81	4.42	Yes	0	2	26.4	68	37	110.5	5.55	1.874	1.29241	1	362.8	No	No	No	No
2623	1.09	7.95	4.7	1.3	0.5	2.7	4.23	12.6	216	Female	71	Mexican American	1	1	123	84	5.4	2.81	4.81	No	0	2	34.5	23	26	36.24	4.44	1.784	1.6367	1	136.8	Yes	No	No	No
2624	1.14	28.89	5.9	2.2	0.6	2.9	4.66	12.4	239	Female	72	Non-Hispanic Asian	1	2	154	82	6.3	2.81	4.27	Yes	1	1	30	11	14	72.49	6.77	1.694	1.48596	1	458	No	No	No	No
2625	1.09	7.12	4.8	2.5	0.4	1.7	4.9	15.2	141	Male	79	Non-Hispanic Black	5	2	110	60	5.3	2.81	4.65	Yes	1	2	27.3	13	17	82.21	5.94	1.219	1.11835	1	279.6	Yes	No	No	No
2627	1.42	6.99	8.2	1.8	1.2	4.7	5.12	14.8	175	Male	66	Other Hispanic	4	1	130	59	6.1	1.371	3.62	Yes	1	1	27.8	22	21	92.82	5.27	1.964	1.3831	1	333.1	Yes	Yes	No	No
2628	1.06	12.75	10.6	3.4	0.6	6.3	5	15.7	196	Male	56	Mexican American	5	1	124	83	5.6	2.81	4.73	Yes	0	1	42.6	34	28	104.31	5.05	0.994	0.937736	1	446.1	No	Yes	No	No
2629	1.01	6.21	12.7	5.6	1.2	4.6	4.99	12.9	266	Female	34	Mexican American	3	1	115	70	7	2.81	3.21	Yes	0	1	39.6	21	17	53.04	4.5	1.547	1.53168	1	327.1	Yes	No	No	No
2630	0.98	16.04	10.1	3.7	0.8	5.3	5.04	14.8	284	Female	59	Non-Hispanic White	3	1	107	63	5.6	2.81	4.68	Yes	1	2	41.8	22	17	51.27	4.83	1.298	1.32449	1	261.7	No	No	No	No
2631	1.22	13.33	5.5	2	0.6	2.8	4.61	14.6	180	Female	73	Non-Hispanic White	5	2	106	66	5.6	2.81	6.78	Yes	0	1	30.8	16	20	95.47	4.77	2.777	2.27623	1	285.5	No	No	No	No
2634	1.01	26.97	6.1	1.4	0.4	3.9	4.05	12.2	224	Female	40	Mexican American	1	1	81	53	5.6	1.965	4.24	Yes	1	2	33.3	23	23	73.37	5.33	2.947	2.91782	1	452	No	No	No	No
2638	1.06	186.36	7.2	1.4	0.5	5.1	5.08	15.6	289	Male	58	Mexican American	3	1	170	94	7.9	2.81	4.11	Yes	1	2	35.9	39	20	99.89	8.77	1.716	1.61887	1	446.1	Yes	No	No	No
2639	0.96	4.44	7.5	2	0.6	4.7	4.98	15	234	Male	39	Non-Hispanic White	4	2	129	89	5.7	5.431	7.65	Yes	1	1	31.8	21	14	88.4	5.05	2.935	3.05729	1	202.2	No	No	No	No
2640	1.24	6.72	6.2	1.3	0.5	4.2	4.74	14.3	250	Female	59	Non-Hispanic White	3	2	117	79	5.6	2.81	4.76	Yes	0	2	43.2	29	22	68.07	5.05	1.377	1.11048	1	350.9	No	Yes	No	No
2641	0.91	2.57	11.3	2.8	0.9	7.2	6.08	16.2	261	Male	34	Non-Hispanic White	3	3	112	78	5.3	2.81	4.32	Yes	0	2	24.3	18	17	76.91	4.39	1.998	2.1956	1	386.6	No	Yes	No	No
2642	1.01	8.84	2.5	1.5	0.6	0.4	5.03	15.7	227	Male	37	Non-Hispanic White	3	1	125	87	5.9	2.353	3.88	Yes	0	1	36.2	85	51	89.28	5.22	1.287	1.27426	1	362.8	No	No	No	No
2643	0.91	11.85	5.2	2	0.5	2.5	5.72	17.3	228	Male	78	Non-Hispanic Black	2	2	125	84	7	3.233	4.63	Yes	0	2	30.5	16	19	120.22	6.38	1.31	1.43956	1	362.8	No	Yes	No	No
2646	0.93	11.25	9	2.6	0.5	5.7	4.78	15.3	156	Male	59	Non-Hispanic White	3	1	142	85	5.5	2.81	3.88	Yes	1	2	40.6	16	21	59.23	4	2.992	3.2172	1	333.1	Yes	No	No	Yes
2648	0.96	6.21	4.8	2.5	0.5	1.7	3.76	12.8	183	Male	61	Non-Hispanic White	4	2	129	70	8.1	2.81	3.08	Yes	1	1	38.6	17	15	83.98	10.32	1.152	1.2	1	309.3	Yes	No	No	No
2649	1.16	18.38	4.4	0.7	0.3	3.3	4.66	13.8	158	Male	74	Other Hispanic	2	1	162	85	5.3	2.689	4.37	Yes	0	2	24.2	3	14	116.69	5.11	1.332	1.14828	1	362.8	No	Yes	No	No
2650	1.4	8.69	10.6	4.1	1	4.8	4.17	12.8	207	Female	80	Non-Hispanic White	4	2	165	94	5.4	2.81	5.46	No	0	1	24.1	16	20	86.63	5.38	1.727	1.23357	1	422.3	No	No	No	No
2654	1.24	5.6	5.5	1.6	0.4	3.4	4.48	13.1	212	Female	22	Non-Hispanic White	5	1	97	58	5	3.465	5.15	Yes	0	2	27.8	10	15	64.53	4.88	1.152	0.929032	1	273.6	No	No	No	No
2655	0.96	11.52	8.2	1.4	0.6	5.9	4.62	14.2	189	Male	80	Non-Hispanic White	2	1	131	73	8.6	3.207	4.84	Yes	0	2	26.4	10	15	86.63	6.94	1.569	1.63437	1	237.9	Yes	Yes	No	No
2656	1.11	3.31	4.9	1.9	0.6	2	5.48	15.3	175	Male	69	Non-Hispanic Black	5	1	117	83	6	2.948	4.68	Yes	0	1	32.8	31	27	117.57	6	1.581	1.42432	1	475.8	No	Yes	No	Yes
2659	0.91	23.13	7.8	1.5	0.4	5.7	4.41	12.6	192	Female	42	Non-Hispanic White	5	3	114	75	7.1	2.457	4.37	Yes	1	2	57.3	31	30	78.68	8.83	2.371	2.60549	1	511.5	Yes	No	No	No
2661	1.11	2.43	6.6	1.5	0.5	4.4	5.64	15.6	221	Male	56	Non-Hispanic White	5	2	118	82	5.5	1.836	3.39	Yes	0	1	30.4	30	24	81.33	5.66	1.129	1.01712	1	333.1	No	Yes	No	No
2663	0.83	4.71	9.5	2.9	0.7	5.5	5.17	15.4	162	Male	33	Non-Hispanic White	5	1	135	80	5.3	2.81	4.42	Yes	0	2	30.8	24	21	69.84	4.83	1.581	1.90482	1	249.8	No	Yes	No	No
2665	1.24	6.32	4.2	1.4	0.5	2.1	4.41	13.7	348	Female	55	Non-Hispanic Black	4	1	159	106	5.7	2.81	5.72	No	1	2	22.9	24	23	57.46	4.88	3.184	2.56774	1	249.8	No	Yes	No	No
2668	1.24	5.83	14.8	3.8	1.1	9.5	4.41	12	360	Female	20	Other Hispanic	1	1	93	54	5.4	2.81	4.01	Yes	0	2	33.3	9	13	62.76	3.5	1.592	1.28387	1	261.7	No	No	No	No
2671	1.19	39.08	5.5	2.1	0.4	2.8	5.36	17.1	195	Male	52	Mexican American	1	2	132	90	5.6	4.707	6.34	No	0	2	26.1	17	18	108.73	5.16	1.118	0.939496	1	428.3	No	No	No	No
2673	1.55	11.91	6.1	1.6	0.4	3.9	4.31	13.5	294	Female	72	Non-Hispanic White	4	2	129	66	5.8	2.638	5.02	Yes	1	1	33.5	13	17	52.16	6.22	1.987	1.28194	1	321.2	No	Yes	No	No
2674	1.14	47.76	9.5	2.1	1.2	5.8	3.36	10.4	283	Female	72	Other Race	5	2	130	69	7.1	3.284	5.97	Yes	1	2	32	8	6	968.86	9.49	3.839	3.36754	1	392.6	Yes	No	No	No
2676	1.19	11.95	8.6	2.1	0.5	5.1	4.61	13.7	230	Female	73	Non-Hispanic White	4	2	101	67	5.9	2.81	5.35	Yes	1	1	26.4	17	22	89.28	4.94	1.456	1.22353	1	291.5	No	Yes	No	No
2677	1.4	14.62	8	2	0.8	4.8	4.71	13	276	Male	80	Non-Hispanic White	4	1	127	62	5.6	2.81	5.28	Yes	1	2	27.3	11	13	117.57	5.72	1.795	1.28214	1	333.1	No	Yes	No	No
2678	1.03	16.68	8.7	2.3	0.6	5.6	5.47	16.2	324	Male	21	Mexican American	4	3	121	68	5.3	2.81	6.28	Yes	0	2	45.3	24	16	65.42	5	4.403	4.27476	1	321.2	No	No	No	No
2679	1.16	5.71	11.5	3.2	0.7	7.4	4.61	14.2	381	Female	35	Non-Hispanic White	3	1	103	66	5.7	2.81	5.07	Yes	0	2	29.4	15	12	69.84	4.39	1.75	1.50862	1	243.9	No	Yes	No	No
2680	1.01	16.91	8.4	3	0.5	4.7	4.52	9.6	350	Female	38	Mexican American	5	1	124	81	5.1	2.81	4.45	Yes	0	2	43	13	14	52.16	5.27	1.727	1.7099	1	279.6	No	No	No	No
2682	1.16	17.17	9.1	2.7	0.6	5.6	4.72	14.7	314	Female	29	Non-Hispanic White	5	1	115	85	5.3	3.31	5.02	Yes	0	2	33	30	27	65.42	5.55	1.389	1.19741	1	386.6	No	No	No	No
2683	1.06	2.31	5.1	1.9	0.5	2.5	5.3	16	245	Male	40	Non-Hispanic White	4	1	128	87	5.5	2.81	5.3	Yes	1	2	30.5	28	20	87.52	5.05	2.664	2.51321	1	410.4	No	Yes	No	No
2686	1.06	25.16	7.2	2.4	0.8	3.5	4.55	13.9	243	Male	69	Non-Hispanic Asian	2	1	130	75	6.9	2.81	4.5	No	0	2	27.2	25	31	116.69	3.55	2.518	2.37547	1	392.6	Yes	No	No	No
2689	1.01	2.8	8	3.1	0.5	3.9	5.25	15.4	265	Male	52	Non-Hispanic Black	5	1	105	67	6.3	4.034	5.53	Yes	0	2	26	37	26	91.05	5.38	1.287	1.27426	1	404.5	No	No	No	No
2691	1.16	5	8.2	2.3	0.7	5.1	5.3	16.4	228	Male	20	Mexican American	4	3	103	58	5.4	2.81	3.39	Yes	0	2	27.9	39	23	65.42	5.5	1.389	1.19741	1	160.6	No	No	No	No
2696	1.09	18.58	8.9	2.4	0.7	5.6	4.79	13.2	318	Female	21	Mexican American	4	1	107	78	5.4	2.81	4.09	Yes	1	2	52.8	20	16	59.23	5.22	1.095	1.00459	1	380.7	No	Yes	No	No
2697	1.32	9.62	6.6	2.1	0.5	3.9	4.89	13.4	188	Female	45	Other Race	4	3	108	70	5.5	3.724	5.53	Yes	1	2	42.4	62	31	52.16	5.05	1.242	0.940909	1	214.1	No	Yes	No	No
2698	1.06	5.9	10.7	4	0.7	5.7	5.07	16.8	199	Male	64	Non-Hispanic White	2	1	125	81	5.6	2.81	4.78	Yes	0	2	29.7	18	19	82.21	4.44	1.863	1.75755	1	315.2	No	Yes	No	No
2706	1.14	40.56	4.4	1.2	0.3	2.6	4.23	13.3	173	Male	63	Non-Hispanic White	4	2	134	71	6.9	2.457	4.11	Yes	1	1	25.8	24	20	87.52	9.66	1.355	1.1886	1	267.7	Yes	Yes	No	No
2708	1.24	3.58	9.8	2.4	0.7	6.6	5.35	15	267	Male	56	Non-Hispanic Asian	5	1	102	74	6	2.81	3.13	Yes	1	1	38	22	14	86.63	5.33	1.321	1.06532	1	398.5	Yes	No	Yes	Yes
2709	1.09	22.54	7.1	2.1	0.6	4.3	6.76	13.6	241	Male	62	Non-Hispanic Asian	1	2	177	103	6.4	1.94	4.27	Yes	1	2	25.3	20	18	68.95	4.94	2.845	2.61009	1	350.9	No	Yes	No	No
2710	1.09	5.69	4.5	2	0.4	2	4.68	12.8	224	Female	28	Non-Hispanic Black	4	1	112	71	5.4	2.327	3.98	Yes	0	2	27.5	30	20	60.11	4.88	1.298	1.19083	1	261.7	No	No	No	No
2715	1.09	8.87	7.4	3.2	0.6	3.2	4.34	9.1	251	Male	60	Non-Hispanic Black	3	2	181	103	6.6	3.595	5.09	Yes	0	2	32.5	13	16	96.36	5.38	1.016	0.93211	1	255.8	No	No	No	No
2716	1.24	24.7	4.2	1.1	0.3	2.7	4.58	14.1	131	Male	80	Non-Hispanic White	2	2	136	83	5.7	2.81	4.34	Yes	0	2	22	7	14	76.02	5.94	2.902	2.34032	1	303.3	No	Yes	No	No
2717	0.93	4.71	7.8	2.1	0.6	4.8	5.73	16.9	149	Male	32	Non-Hispanic White	4	1	114	77	5.1	1.293	3.03	Yes	0	2	25.8	21	18	88.4	4.16	1.874	2.01505	1	297.4	No	Yes	No	No
2718	1.73	13.77	8.5	2.3	1	4.9	4.74	14.7	230	Male	80	Non-Hispanic White	4	1	139	81	6.8	2.81	4.6	Yes	0	2	32.8	31	31	84.86	4.77	2.077	1.20058	1	362.8	Yes	No	No	No
2723	1.06	11.46	7.2	1.9	0.4	4.7	4.85	16	337	Male	47	Non-Hispanic White	4	3	110	74	5.6	2.81	4.22	Yes	0	1	28.3	10	13	84.86	4.77	1.524	1.43774	1	315.2	No	Yes	No	No
2724	0.72	5.83	7.5	2.4	0.5	4.3	4.88	14.9	146	Male	80	Non-Hispanic White	1	2	143	68	6	2.81	5.51	Yes	0	2	31.3	12	19	131.72	5.5	2.416	3.35556	1	440.2	No	Yes	No	No
2725	1.53	45.41	6.1	1.2	0.8	4	4.64	15.2	216	Female	80	Non-Hispanic White	4	2	158	87	6.3	2.81	4.99	Yes	1	1	30.1	13	20	90.17	6.77	1.49	0.973856	1	422.3	Yes	No	No	No
2728	1.19	10.86	9.5	2.1	1	6.2	4.35	13.2	136	Male	63	Non-Hispanic White	4	1	111	67	5.9	2.81	4.27	Yes	1	1	35.8	10	15	114.92	6.88	1.852	1.5563	1	416.4	Yes	No	Yes	Yes
2730	1.14	3.74	5.7	2.4	0.4	2.7	5.12	14.9	199	Male	23	Non-Hispanic White	4	3	113	76	5.1	3.646	5.4	Yes	0	2	27.9	25	18	121.11	5.22	1.547	1.35702	1	374.7	No	Yes	No	No
2733	1.22	5.32	6.6	1.7	0.4	4.1	4.31	13.9	239	Female	36	Mexican American	5	3	97	59	5.1	2.81	4.32	Yes	0	2	28.2	17	21	54.81	5.05	1.931	1.58279	1	220.1	No	No	No	No
2734	1.24	11.48	11	5.6	0.8	4.3	5.45	15.6	345	Female	60	Mexican American	1	1	144	84	7.8	2.095	4.01	Yes	1	1	33	59	55	45.08	8.33	1.716	1.38387	1	220.1	Yes	No	No	No
2735	1.22	109.35	6.3	2.5	0.6	2.9	4.6	13.4	246	Male	66	Mexican American	2	1	129	76	8.7	3.207	5.15	Yes	1	1	30.1	20	17	56.58	8.83	1.727	1.41557	1	303.3	Yes	Yes	No	No
2736	0.83	180.77	7.3	2.9	0.9	3.2	4.44	12.5	319	Male	68	Other Race	4	1	130	63	8.3	2.81	2.4	Yes	1	2	24.9	30	32	84.86	4.27	1.739	2.09518	1	303.3	Yes	Yes	No	No
2738	1.71	4.65	8.1	2.1	0.6	5.2	4.21	13.4	264	Female	59	Non-Hispanic White	3	3	101	71	4.9	2.81	6	Yes	1	1	25.2	17	27	122.88	5.22	1.976	1.15556	1	463.9	No	Yes	No	No
2739	0.7	11	6.7	1.8	0.3	4.3	5.01	14.7	213	Male	36	Mexican American	3	1	121	64	5.7	2.81	4.45	Yes	0	2	27.4	36	18	76.02	5.5	4.99	7.12857	1	321.2	No	No	No	No
2740	1.09	4.29	4.9	1.8	0.5	2.6	5.75	16.5	300	Male	42	Non-Hispanic Black	4	1	147	93	5.7	2.224	4.14	Yes	1	1	35.9	35	22	93.7	4.94	1.998	1.83303	1	339	No	No	No	No
2741	1.03	4.94	8.6	2.5	0.7	5	4.9	15.3	228	Male	47	Other Hispanic	3	1	144	99	6.4	2.81	6.49	Yes	1	1	32.4	30	18	83.1	6.66	4.087	3.96796	1	428.3	Yes	No	No	No
2743	1.03	3.3	6.6	2	0.5	4	4.91	14.2	279	Female	38	Mexican American	4	3	121	86	5.5	3.801	5.72	Yes	0	2	36.9	34	26	81.33	6.11	2.145	2.08252	1	333.1	No	Yes	No	No
2744	1.16	7.78	5.6	2.4	0.5	2.6	4.68	13.6	275	Female	63	Non-Hispanic Asian	5	1	138	76	6.9	2.534	4.37	Yes	0	2	21.5	28	27	64.53	7.99	1.66	1.43103	1	356.9	Yes	No	No	No
2745	1.11	6.55	12.6	3.1	0.9	7.5	4.92	12	263	Female	43	Other Hispanic	4	1	106	65	6.3	2.81	5.09	No	0	2	31.1	43	37	129.06	5.61	2.653	2.39009	1	392.6	No	No	No	No
2747	1.16	72.34	7.5	2.9	0.6	3.9	4.34	12.7	302	Female	69	Non-Hispanic Black	2	1	176	81	7.8	2.81	2.72	Yes	1	2	26.6	8	23	77.79	7.27	1.705	1.46983	1	285.5	Yes	No	No	No
2748	1.42	4.8	5.6	1.7	0.3	3.5	4.78	14.5	251	Female	36	Non-Hispanic White	5	1	112	69	4.9	2.327	4.47	Yes	0	2	24.3	8	11	75.14	4.72	1.75	1.23239	1	214.1	No	No	No	No
2749	1.27	9.8	7.8	3.2	0.5	3.8	7.04	13.3	181	Female	55	Non-Hispanic Asian	5	2	129	83	5.7	3.595	5.48	Yes	1	2	27.8	13	15	45.97	5.11	1.603	1.2622	1	291.5	No	No	No	No
2750	0.8	3.46	4.5	1.4	0.4	2.6	5.11	15.3	279	Male	48	Non-Hispanic Asian	5	1	94	60	5.7	3.155	5.07	Yes	0	1	26.5	18	17	105.2	5.83	2.619	3.27375	1	345	Yes	No	No	No
2751	0.83	7.3	6.7	1.3	0.7	4.4	3.53	11.2	173	Male	68	Non-Hispanic White	3	2	108	66	5.8	2.069	3.39	Yes	0	2	30.2	26	34	83.98	4.72	1.287	1.5506	1	345	No	Yes	No	No
2752	1.53	12.91	3.5	1	0.2	2.1	4.83	13.1	163	Female	69	Non-Hispanic Black	2	3	131	86	5.8	2.81	6.49	Yes	1	1	35.9	7	11	90.17	5	1.953	1.27647	1	345	No	Yes	No	No
2753	1.24	3.15	4.6	1.9	0.4	2.2	5.32	15.3	208	Male	49	Non-Hispanic White	5	1	131	85	5.1	3.439	5.79	Yes	1	1	27.6	19	20	84.86	4.94	2.631	2.12177	1	458	No	No	No	No
2754	1.89	5	6.9	1.3	0.6	4.8	4.52	14.3	194	Female	40	Non-Hispanic White	5	1	127	77	5	2.81	5.25	Yes	0	2	26.5	12	16	66.3	4.44	1.795	0.949735	1	243.9	No	Yes	No	No
2756	0.93	34.5	10.4	1.9	1	6.9	5.11	14.8	369	Male	65	Non-Hispanic White	3	1	129	71	5.6	2.81	5.07	Yes	1	1	43.3	13	13	94.59	4.88	3.872	4.16344	1	339	No	Yes	No	No
2757	1.06	4.49	6.4	3.2	0.5	2.4	4.55	11.4	312	Female	39	Non-Hispanic Black	4	1	150	102	5.7	2.845	4.32	Yes	0	2	28.5	8	13	69.84	5.22	1.061	1.00094	1	255.8	No	No	No	No
2758	1.34	9.12	17.6	3	1.8	12.7	5.17	16.3	284	Male	45	Non-Hispanic Asian	5	1	111	69	5.6	5.224	7.24	Yes	0	1	19.4	14	19	80.44	5.33	1.603	1.19627	1	297.4	No	Yes	No	No
2759	1.5	4.32	6.8	1.7	0.3	4.5	5.08	14.7	127	Female	69	Other Race	4	1	135	86	6	2.81	5.97	Yes	1	1	35	14	20	74.26	5.38	2.134	1.42267	1	356.9	No	No	No	No
2760	1.09	36.63	24	17.4	0.8	5.4	4.77	14.4	336	Female	74	Non-Hispanic White	4	1	116	70	6	2.767	4.55	Yes	0	2	45.7	12	14	61	6.66	1.897	1.74037	1	285.5	No	No	No	No
2762	1.06	6.23	4.2	2.1	0.3	1.7	6.06	15.8	191	Male	29	Non-Hispanic Black	3	1	111	80	5.8	2.81	7.03	Yes	0	1	37.1	31	18	91.94	4.83	1.118	1.05472	1	511.5	No	No	No	No
2767	1.14	4.12	6.2	2.1	0.6	3.3	4.27	13.4	325	Female	69	Non-Hispanic White	5	2	132	77	5.4	2.612	4.47	Yes	1	1	35.8	23	17	49.5	5.66	1.739	1.52544	1	339	No	No	No	No
2768	1.24	6.72	9.6	2.6	0.7	6.1	4.83	15.1	219	Male	80	Non-Hispanic White	3	2	156	60	5.6	2.81	3.36	Yes	1	1	29.2	23	27	157.35	4.61	4.832	3.89677	1	529.4	No	Yes	No	No
2769	1.14	10.84	8	2	0.8	5.1	4.92	15	217	Male	55	Other Hispanic	4	1	168	100	6.1	2.81	5.28	Yes	1	1	33.5	18	17	58.34	5.05	5.137	4.50614	1	446.1	No	Yes	No	No
2772	1.09	6.74	7.9	3.3	0.5	3.7	4.96	13.6	326	Female	45	Non-Hispanic White	4	2	123	92	8.2	2.327	3.85	Yes	1	2	38.7	10	12	75.14	9.1	1.073	0.984404	1	315.2	No	Yes	No	No
2773	1.34	5.17	5.6	1.7	0.7	2.9	5.01	15.6	244	Male	56	Non-Hispanic White	4	2	129	87	5.7	2.81	4.29	Yes	0	2	34.4	26	21	66.3	5.05	1.389	1.03657	1	380.7	No	Yes	No	No
2774	1.4	7.76	7.2	3.1	0.6	3.1	5.37	16.2	245	Male	43	Non-Hispanic Asian	5	1	121	76	5.5	4.991	7.6	Yes	0	1	23.6	38	32	70.72	5.05	2.766	1.97571	1	410.4	No	No	No	No
2775	1.29	5.12	5.5	2.2	0.5	2.7	4.83	15.1	274	Female	65	Mexican American	2	1	128	81	5.5	3.284	5.35	No	0	2	26.3	19	18	53.04	4.72	1.919	1.4876	1	184.4	No	No	No	No
2779	0.88	45.97	6.1	1.5	0.5	3.9	4.88	14	220	Female	46	Mexican American	1	1	126	78	5.6	2.276	3.93	Yes	0	2	32.6	32	30	47.74	6.11	1.829	2.07841	1	232	No	No	No	No
2780	1.24	4.15	7.2	2.1	0.8	3.9	4.68	14.2	249	Female	32	Other Hispanic	3	3	107	75	5.6	2.767	4.71	Yes	0	2	42.5	22	15	55.69	4.77	1.535	1.2379	1	309.3	Yes	Yes	No	No
2781	1.09	10	5.3	2.2	0.9	2	3.78	11.6	316	Female	30	Non-Hispanic Black	3	1	118	82	5.5	2.431	3.9	Yes	1	2	36.2	10	15	46.85	4.55	1.027	0.942202	1	243.9	Yes	Yes	No	No
2782	1.01	83.96	5.7	1.6	0.3	3.7	5.48	16.7	246	Male	29	Non-Hispanic Black	2	3	97	66	5.6	2.612	4.24	Yes	0	2	34	17	19	98.12	5.05	1.524	1.50891	1	630.5	No	No	No	No
2783	1.32	18.15	8.6	2.1	1	5.3	5.05	15	236	Male	80	Non-Hispanic Asian	5	1	146	86	6	2.81	4.68	No	1	2	27.1	22	25	65.42	5.61	1.298	0.983333	1	309.3	No	No	No	No
2784	1.01	5.83	9.8	3.3	0.6	5.5	5.62	15.5	228	Male	50	Non-Hispanic Asian	5	1	130	86	9.1	2.81	2.53	Yes	0	2	26.4	19	16	62.76	8.77	1.648	1.63168	1	261.7	Yes	No	No	No
2788	2.02	5	7.4	2.7	0.5	3.9	4.55	12.8	381	Female	52	Non-Hispanic Asian	4	1	146	77	5.8	2.81	5.82	Yes	1	1	26.4	16	20	62.76	4.77	2.134	1.05644	1	291.5	No	No	No	No
2790	0.91	10	10.4	2.6	0.7	6.9	4.85	14.4	308	Female	23	Non-Hispanic White	3	3	101	60	4.9	2.81	2.9	Yes	0	2	27.7	8	11	84.86	4.94	1.75	1.92308	1	333.1	No	Yes	No	No
2791	0.91	12.52	6.1	2	0.7	3.1	4.59	15.2	119	Male	80	Non-Hispanic White	4	1	118	59	6.1	2.81	4.65	Yes	1	1	36.6	17	26	99.89	5.94	3.997	4.39231	1	380.7	No	Yes	No	No
2796	0.88	3.41	11.7	2.1	0.9	8.4	4.97	14.9	249	Male	32	Non-Hispanic White	4	3	117	73	4.9	2.81	4.6	Yes	0	2	26.6	27	26	88.4	4.66	2.202	2.50227	1	333.1	No	Yes	No	No
2797	1.4	9.86	38.1	32.1	0.7	4.5	3.95	12.7	115	Male	80	Non-Hispanic White	5	1	121	56	5.8	4.163	6.1	Yes	1	1	28.7	37	36	110.5	6.05	1.4	1	1	452	No	Yes	No	Yes
2799	0.93	11.1	7.9	1.7	0.6	5.3	5.34	17	223	Male	64	Non-Hispanic White	4	2	124	68	6.1	1.991	4.11	Yes	1	1	32.8	17	17	118.46	7.77	2.789	2.99892	1	565.1	Yes	Yes	No	Yes
2800	1.09	195.29	6.3	1.9	0.6	3.6	5.34	16.2	250	Male	46	Non-Hispanic White	4	1	129	71	5.5	2.81	3.13	Yes	0	1	26.4	40	22	94.59	4.72	1.276	1.17064	1	458	No	No	No	Yes
2801	1.22	13.65	5.1	2.2	0.5	2.3	4.24	11.6	271	Female	43	Non-Hispanic Black	3	2	128	77	5.5	1.552	3.49	Yes	0	2	21.7	23	28	51.27	4.22	1.671	1.36967	1	154.6	No	Yes	No	No
2805	1.06	5.05	7.8	2.7	0.6	4.2	4.84	14.9	223	Male	46	Mexican American	3	1	105	61	5.4	4.603	6.7	Yes	0	2	26.4	14	15	66.3	4.66	2.506	2.36415	1	386.6	No	Yes	No	No
2807	1.16	3.03	7.7	2.3	0.5	4.6	5.06	14	286	Female	29	Non-Hispanic Asian	4	2	118	80	5.4	2.81	5.72	Yes	0	2	26.9	12	14	68.07	6.16	2.224	1.91724	1	374.7	No	No	No	No
2808	0.88	13.28	9.5	2.1	0.7	6.5	3.77	10.9	281	Female	41	Non-Hispanic Black	3	1	126	80	5	2.81	3.83	Yes	0	2	26.7	9	10	59.23	3.89	1.332	1.51364	1	202.2	No	No	No	No
2810	1.24	11.06	9.6	3.2	0.8	5.4	4.98	15.1	318	Female	55	Non-Hispanic White	3	1	116	82	5.8	2.81	4.76	Yes	0	2	32.8	43	30	68.07	4.94	1.818	1.46613	1	333.1	No	No	No	No
2812	0.93	25.06	8	1.6	0.6	5.6	5.14	14.6	183	Male	80	Non-Hispanic White	3	1	115	73	6	1.784	3.34	Yes	0	2	31	13	16	102.54	6.83	1.581	1.7	1	535.3	No	Yes	Yes	No
2813	1.22	4.87	6.8	2.1	0.5	4.1	4.17	10.1	259	Female	33	Mexican American	1	1	105	62	5.7	3.026	4.78	No	0	2	28.8	20	17	47.74	5.22	1.344	1.10164	1	243.9	No	No	No	No
2814	0.91	4.06	8.1	3.3	0.9	3.5	4.62	13.2	241	Female	61	Non-Hispanic White	3	1	121	69	5.6	2.81	5.09	Yes	1	1	34	16	15	77.79	5.27	2.935	3.22527	1	303.3	Yes	Yes	No	Yes
2815	1.29	3.81	5.5	2.2	0.4	2.8	4.59	13.4	164	Male	41	Non-Hispanic White	3	1	101	64	5.3	2.81	6.52	Yes	0	1	27.2	14	17	70.72	4.83	1.366	1.05891	1	327.1	No	Yes	No	No
2816	1.09	75.96	13	3	0.6	9	4.7	14.2	232	Female	25	Other Race	4	1	98	59	5.2	2.81	3.83	Yes	0	2	29.4	28	19	55.69	4.55	1.919	1.76055	1	291.5	No	Yes	No	No
2817	1.06	26.74	11.2	2.7	0.9	6.7	4.55	13.3	306	Male	78	Other Hispanic	2	1	160	87	6	2.87	4.37	Yes	1	1	26.8	16	21	92.82	5.77	1.129	1.06509	1	345	No	Yes	No	No
2820	0.7	23.39	8	3.6	0.4	3.8	5	15.5	278	Male	49	Mexican American	2	1	128	95	11	2.81	6.05	Yes	1	1	35.2	22	14	82.21	15.54	6.559	9.37	1	297.4	Yes	Yes	No	No
2821	0.85	8.19	7.5	2.4	0.8	4.1	5.23	15.5	201	Male	38	Mexican American	2	1	101	57	5.5	3.051	4.58	Yes	0	2	25.6	22	27	75.14	5.22	1.648	1.93882	1	339	No	Yes	No	No
2822	1.55	15.88	6.9	2	0.6	4.1	4.28	13.7	312	Female	61	Non-Hispanic White	3	1	137	89	5.2	2.81	5.84	Yes	1	2	28	17	20	84.86	4.27	1.897	1.22387	1	291.5	No	Yes	No	No
2824	0.98	3.86	7.1	2.4	0.4	4.2	5.38	15.9	179	Male	37	Non-Hispanic Asian	5	1	113	75	5.2	2.81	4.4	Yes	0	1	35.2	39	25	97.24	4.27	2.473	2.52347	1	475.8	No	No	No	No
2825	1.24	13.87	8.6	2.8	0.7	4.9	4.94	16.2	282	Male	63	Non-Hispanic White	4	1	116	68	5.1	3.129	5.12	Yes	1	1	29	27	22	81.33	5.44	1.761	1.42016	1	386.6	No	Yes	No	No
2826	1.11	5.87	6.9	1.7	0.4	4.6	4.9	14.1	247	Female	51	Non-Hispanic White	5	1	126	88	5.5	2.715	4.4	Yes	0	2	31.5	17	21	76.91	5.22	1.389	1.25135	1	243.9	No	No	No	No
2831	1.14	16.62	7.8	2.2	0.6	4.8	4.97	15.6	225	Female	49	Non-Hispanic White	4	3	166	115	6.2	2.353	3.98	Yes	1	2	42.3	70	36	79.56	6.27	1.264	1.10877	1	404.5	No	Yes	No	No
2832	1.01	4.45	7.8	1.9	0.5	5.2	4.76	13.6	338	Female	35	Other Hispanic	5	1	95	57	5.4	1.577	3.21	Yes	0	2	26.9	17	17	50.39	5.44	1.535	1.5198	1	255.8	No	No	No	No
2834	1.24	8.8	7.7	1.9	0.7	4.8	4.59	14.5	149	Male	50	Other Hispanic	4	1	132	91	5.6	2.81	4.91	Yes	0	2	33.1	31	25	90.17	5	1.795	1.44758	1	422.3	No	Yes	No	No
2835	1.06	22.55	6.7	1.8	0.4	4.4	5.13	14.6	226	Female	59	Mexican American	2	1	123	77	12.2	3.026	4.89	No	1	2	37.4	19	15	40.66	14.6	1.885	1.7783	1	184.4	Yes	No	No	No
2836	0.78	1277.94	13.7	4.5	0.7	8.1	5.7	17.9	228	Male	43	Other Hispanic	1	1	122	78	12	2.81	5.77	Yes	1	1	43.7	28	25	76.91	16.6	17.285	22.1603	1	422.3	Yes	Yes	No	No
2837	2.17	5.33	11.2	1.4	0.8	8.8	3.91	12.7	147	Female	33	Non-Hispanic White	5	1	102	56	4.9	2.81	8.87	Yes	0	2	29.8	17	20	43.32	6.05	2.506	1.15484	1	113	No	Yes	No	No
2839	1.24	6.89	6.6	2.8	0.3	3.3	6.49	13	303	Male	50	Non-Hispanic Asian	5	1	130	88	5.3	2.81	5.69	Yes	0	1	23	19	19	88.4	4.77	1.242	1.00161	1	356.9	No	No	No	No
2840	1.14	5.43	6.8	1.7	0.6	4.1	3.95	12.5	306	Female	45	Mexican American	2	2	117	77	5.5	3.388	5.33	Yes	1	1	37.4	10	10	65.42	5.94	1.874	1.64386	1	267.7	Yes	Yes	No	No
2842	1.06	14.94	4.7	1.4	0.4	2.7	4.95	15.4	161	Male	62	Non-Hispanic Asian	5	1	140	86	6.2	3.129	6.1	Yes	1	2	24.3	29	23	97.24	6.88	4.414	4.16415	1	553.2	Yes	No	No	No
2843	1.06	3.94	11.5	3.3	0.7	7.2	4.85	14.5	383	Female	31	Mexican American	5	3	130	91	5.4	2.767	4.76	Yes	0	1	46.7	17	18	67.18	5.66	2.202	2.07736	1	303.3	No	Yes	No	No
2848	1.4	3.53	8.1	2.9	0.4	4.7	4.85	15.6	225	Male	60	Mexican American	3	1	140	76	7.1	2.81	7.32	Yes	0	2	26.6	35	19	108.73	6.33	3.376	2.41143	1	416.4	No	Yes	No	No
2849	0.96	9.55	4.6	1.2	0.5	2.8	4.51	13.2	206	Female	38	Non-Hispanic Asian	5	1	112	78	5.7	2.81	5.56	Yes	0	2	23.7	23	22	56.58	5.44	2.868	2.9875	1	297.4	No	No	No	No
2850	1.29	4.35	8.4	2.6	0.6	4.6	5.74	16.5	260	Male	40	Non-Hispanic Asian	5	1	102	69	6.2	3.439	5.2	Yes	0	1	22.4	15	22	70.72	4.33	1.231	0.954264	1	392.6	Yes	No	No	No
2851	1.03	9.71	5.4	1.8	0.3	3.2	4.94	15.8	215	Male	49	Non-Hispanic Asian	5	1	128	78	9.1	4.474	6.52	Yes	0	1	25.2	27	21	60.11	11.82	2.326	2.25825	1	428.3	Yes	No	No	No
2852	0.98	13.26	5.9	2.1	0.4	3.2	5.2	14.6	173	Male	55	Non-Hispanic Asian	4	1	156	84	7.1	3.207	5.74	Yes	1	1	23.6	32	23	77.79	10.55	3.579	3.65204	1	410.4	No	Yes	No	No
2853	1.32	5	8.3	3.4	0.5	4.2	4.91	13.5	583	Female	41	Non-Hispanic Black	5	3	109	82	7.4	2.81	6.59	No	0	1	41.7	21	19	68.95	6.83	1.456	1.10303	1	475.8	Yes	Yes	No	No
2854	1.42	33.97	3.9	2.4	0.2	1.1	4.47	11.9	214	Female	56	Non-Hispanic Black	4	1	150	90	5.7	2.276	4.27	Yes	0	2	32.2	17	18	78.68	4.94	1.355	0.954225	1	315.2	No	No	No	No
2855	1.14	2.14	8.4	1.5	0.6	6.1	6.08	15.4	240	Male	22	Non-Hispanic Asian	4	3	110	81	5.5	2.81	4.37	Yes	0	2	30.8	16	20	94.59	5.16	1.106	0.970175	1	463.9	No	Yes	No	No
2856	1.09	16.19	12.1	3	1	7.8	4.52	14.2	299	Female	54	Non-Hispanic White	4	1	133	90	6.3	2.741	4.71	Yes	1	2	27.8	8	11	50.39	5.55	2.111	1.9367	1	237.9	Yes	Yes	No	No
2860	1.03	4.89	10.7	3.9	0.5	6.1	5.03	15.3	354	Male	41	Other Hispanic	3	1	123	82	5.5	2.81	6.75	Yes	0	2	39.9	27	22	75.14	5.11	2.89	2.80583	1	297.4	No	Yes	No	No
2863	1.29	12.86	6.4	1.9	0.4	3.9	4.75	13.8	169	Male	74	Non-Hispanic Asian	5	1	124	66	6.1	2.819	4.73	Yes	0	1	21.9	24	26	91.94	6.11	1.547	1.19922	1	339	No	No	No	No
2864	0.88	115.17	6.6	2.1	0.7	3.7	5	14.8	164	Male	70	Non-Hispanic White	3	1	130	67	7	2.81	2.48	Yes	1	1	24.5	18	16	57.46	6.49	1.219	1.38523	1	196.3	Yes	Yes	No	Yes
2865	1.16	3.17	7.7	2.6	0.5	4.5	4.24	12.5	258	Female	38	Non-Hispanic White	5	1	105	68	5.4	2.81	4.29	Yes	0	2	31.6	17	21	74.26	4.88	2.077	1.79052	1	232	No	No	No	No
2866	0.98	17.72	6.9	1.9	0.6	4	5.07	15.6	271	Male	63	Mexican American	1	1	132	72	5.6	2.793	4.34	Yes	1	1	28.5	18	19	73.37	6.05	1.445	1.47449	1	428.3	No	Yes	No	No
2867	0.83	4.59	9	2.5	0.6	5.7	5.33	16.1	208	Male	39	Non-Hispanic Asian	5	1	108	70	5.5	2.81	5.74	Yes	0	2	27.2	75	35	87.52	5.16	6.187	7.45422	1	386.6	No	No	No	No
2868	1.34	2118.88	6.9	1.3	0.6	4.8	4.1	11.4	202	Male	67	Non-Hispanic Black	2	1	157	61	6.1	2.81	3.98	Yes	1	1	30.07	6	13	215.7	4.94	1.31	0.977612	1	636.4	No	Yes	No	No
2869	0.96	3.91	7.6	2	0.7	4.9	5.26	16.4	243	Male	51	Non-Hispanic White	3	1	119	82	5.8	2.81	4.97	Yes	0	1	28.7	47	27	96.36	5.27	2.958	3.08125	1	410.4	No	No	No	No
2870	0.91	187.08	8	2.3	0.5	5	5.4	14.6	247	Female	39	Other Race	4	3	127	90	11.8	2.483	4.03	Yes	0	2	65.1	28	47	38.9	19.15	1.637	1.7989	1	398.5	No	Yes	Yes	No
2875	1.55	5.53	8.3	2.7	0.5	4.8	4.67	15.1	307	Female	80	Non-Hispanic White	4	2	118	58	6.2	3.439	5.61	Yes	0	1	23.2	18	19	63.65	7.88	1.535	0.990323	1	398.5	Yes	Yes	No	No
2876	1.24	5.83	9.5	2.7	0.9	5.5	4.97	14.9	381	Female	60	Non-Hispanic White	3	1	111	72	5.2	2.81	4.73	No	1	1	32.3	13	17	81.33	5.38	1.75	1.41129	1	237.9	No	No	No	No
2877	0.93	6.13	10.3	2.3	0.8	6.9	5.15	16.8	222	Male	27	Other Hispanic	2	3	132	78	5.7	3.672	5.38	Yes	0	2	37.2	181	69	66.3	6.55	1.874	2.01505	1	440.2	No	Yes	No	No
2879	1.01	14.35	8	2.2	0.9	4.6	2.85	9.2	212	Male	74	Non-Hispanic Black	3	1	131	47	8.1	2.81	4.03	Yes	1	1	31.7	28	22	210.39	9.66	3.06	3.0297	1	463.9	Yes	No	No	No
2880	0.98	4.64	8.9	2.3	0.4	5.9	4.46	13.9	298	Female	28	Non-Hispanic White	2	1	105	76	5	3.077	4.63	Yes	1	2	42.4	47	36	70.72	5	1.445	1.47449	1	386.6	No	Yes	No	No
2881	1.29	7.3	8.9	2.3	0.6	5.6	4.59	13.7	276	Female	42	Other Hispanic	3	2	145	97	5.5	2.81	5.04	Yes	0	2	33	6	12	45.97	4.72	2.348	1.82016	1	309.3	No	No	No	No
2882	1.24	21.38	11.5	3.6	0.7	6.7	4.66	14.3	273	Female	60	Non-Hispanic White	3	2	125	76	5.6	2.81	5.28	Yes	0	1	32.7	18	13	48.62	4.05	3.443	2.77661	1	237.9	No	Yes	No	No
2883	1.01	9.39	7.6	2.1	0.5	4.8	4.48	12.9	249	Female	27	Other Race	4	2	111	78	5.3	2.896	4.27	Yes	0	2	40.6	40	16	72.49	4.94	0.948	0.938614	1	279.6	No	Yes	No	No
2885	1.06	5.17	5.1	1.5	0.4	3	4.88	15	259	Male	62	Mexican American	1	1	120	62	5.5	2.81	4.16	No	0	2	23.5	28	27	68.95	5.38	2.089	1.97075	1	398.5	No	Yes	No	No
2886	1.55	4.29	8.5	2.5	0.7	4.8	4.8	14.3	363	Female	39	Non-Hispanic White	5	3	109	80	5.4	2.793	5.17	Yes	0	2	43.4	14	15	68.07	5.16	2.043	1.31806	1	398.5	No	No	No	No
2887	0.83	45.61	9.2	1.7	0.7	6.6	5.38	16	211	Male	52	Non-Hispanic White	4	1	130	86	5.4	2.81	5.97	Yes	0	1	31.6	17	15	106.08	4.5	2.405	2.89759	1	404.5	No	Yes	No	No
2888	1.42	8.54	7.5	2.7	0.7	3.9	5.32	16.1	218	Male	56	Other Race	5	2	107	75	5.4	2.81	6.62	Yes	1	2	28.8	25	18	90.17	5.16	1.456	1.02535	1	386.6	No	No	No	No
2889	1.4	8.1	9.4	1.9	0.6	6.7	4.44	13	259	Female	56	Non-Hispanic White	3	1	152	89	6.4	2.81	4.84	Yes	1	1	42.5	27	14	69.84	5.16	1.761	1.25786	1	303.3	No	Yes	No	No
2891	1.06	4.49	6.9	2.5	0.6	3.6	4.6	14.8	256	Male	55	Other Hispanic	3	1	116	68	5.1	2.81	4.99	Yes	0	2	31.1	21	20	98.12	6.33	2.032	1.91698	1	416.4	No	No	No	No
2892	1.19	11.95	6.1	1.9	0.5	3.2	4.88	14.4	297	Female	52	Non-Hispanic Asian	3	1	115	83	5.4	2.81	5.43	Yes	1	2	23.6	12	13	64.53	5	3.003	2.52353	1	297.4	No	Yes	No	No
2893	0.93	15.11	6.7	2.3	0.6	3.4	5.28	16.2	278	Male	45	Other Hispanic	1	1	136	86	6	2.457	4.58	Yes	1	2	35.1	58	36	69.84	6.22	2.823	3.03548	1	345	No	No	No	No
2895	1.29	6.39	5.4	1.3	0.6	3.2	4.54	12.1	183	Female	60	Non-Hispanic Asian	2	1	161	91	6.4	2.198	4.16	Yes	1	1	38.6	13	18	67.18	6.44	1.637	1.26899	1	386.6	No	No	No	No
2896	1.09	4.72	7.3	2.3	0.5	4.4	4.61	13.9	250	Female	69	Non-Hispanic Black	5	2	138	72	5.8	4.81	6.44	Yes	0	2	30	29	20	66.3	5.44	1.298	1.19083	1	315.2	No	No	No	No
2898	0.98	5.61	13.4	3.9	0.6	8.6	5.04	15	235	Male	32	Non-Hispanic White	3	1	119	66	5.2	2.81	5.02	Yes	1	2	33.1	31	20	87.52	4.44	2.484	2.53469	1	285.5	No	Yes	No	No
2900	1.29	185.71	12.1	2.7	1.2	8	4.34	12.9	444	Female	47	Non-Hispanic White	3	1	107	70	5.2	2.81	4.06	Yes	0	2	24.8	19	16	46.85	4.66	1.298	1.0062	1	208.2	No	Yes	No	No
2909	1.06	3.71	5.8	1.9	0.4	3.4	4.77	14.9	220	Male	29	Non-Hispanic White	4	3	116	61	4.9	2.741	4.22	Yes	0	2	23.9	14	18	87.52	5	1.095	1.03302	1	410.4	No	No	No	No
2910	0.91	8	7.3	1.8	0.6	4.7	5.43	16.1	243	Female	64	Non-Hispanic White	5	1	105	68	7.6	2.81	5.56	Yes	1	2	33.3	22	20	68.95	7.27	2.1	2.30769	1	255.8	No	No	No	No
2911	0.78	4.59	9.5	3.2	0.9	5.2	4.77	12.7	373	Female	25	Other Race	4	3	112	76	6.9	2.81	3.8	Yes	0	2	52.5	20	22	64.53	3.77	2.145	2.75	1	416.4	No	No	No	No
2913	1.11	47.76	5.5	2.1	0.3	2.9	4.18	12.6	311	Female	55	Non-Hispanic Asian	5	1	118	77	5.4	2.25	4.73	No	0	2	31.8	12	15	55.69	5.33	3.206	2.88829	1	273.6	No	No	No	No
2916	1.14	4.05	10.5	4.2	0.8	4.6	5.66	15.6	348	Male	45	Non-Hispanic Black	4	1	138	90	5.8	2.81	4.42	Yes	0	2	39	47	24	88.4	4.55	1.377	1.20789	1	303.3	No	Yes	No	No
2917	0.98	3.74	5.8	2.3	0.5	2.7	6.36	14.4	222	Male	47	Non-Hispanic Black	3	1	145	95	5.6	2.81	4.42	No	1	2	24.2	34	23	85.75	7.16	1.524	1.5551	1	368.8	No	No	No	No
2921	0.75	3.28	10.2	2.9	0.7	6.2	5.43	16.6	267	Male	39	Non-Hispanic White	3	1	109	85	6.4	3	4.32	Yes	1	1	56.1	34	29	75.14	5.66	1.445	1.92667	1	345	Yes	Yes	No	Yes
2922	1.34	3.2	8.9	2.9	0.7	5.1	5.22	15.9	273	Male	41	Non-Hispanic White	3	1	118	82	5.3	4.707	6.7	Yes	0	2	25.8	19	18	80.44	5.94	1.524	1.13731	1	321.2	No	Yes	No	No
2923	1.24	20.53	7.9	2.4	0.6	4.6	4.65	13.9	171	Female	36	Non-Hispanic White	4	1	114	76	5.7	2.81	5.56	Yes	0	1	44.7	12	14	56.58	5	2.077	1.675	1	237.9	No	Yes	No	No
2925	0.93	56.88	8.4	0.8	0.5	6.8	4.34	12.3	334	Male	61	Non-Hispanic White	1	1	109	65	8.7	1.758	3.88	Yes	1	2	36.9	9	11	108.73	10.94	2.653	2.85269	1	582.9	Yes	Yes	Yes	Yes
2926	1.09	5.04	14.1	4.9	0.9	8.1	4.83	14	271	Female	40	Non-Hispanic White	3	1	107	78	5.5	2.81	6	Yes	0	1	32	17	17	68.07	5.44	3.466	3.17982	1	214.1	No	Yes	No	No
2929	0.96	185.97	6.7	2	0.5	3.8	4.62	13.4	248	Female	50	Non-Hispanic Asian	5	1	132	86	6.3	2.81	5.17	Yes	1	2	25.8	20	27	69.84	5.33	2.156	2.24583	1	232	No	No	No	No
2930	0.93	4.4	6.9	2.6	0.6	3.4	4.83	15.2	141	Male	79	Non-Hispanic White	3	1	136	68	7.1	2.81	5.82	Yes	1	1	33.8	47	60	80.44	5.16	4.087	4.39462	1	374.7	Yes	Yes	No	Yes
2933	1.37	6.33	5.7	1.7	0.6	3.1	4.28	14.2	201	Male	26	Mexican American	4	1	111	62	4.8	2.224	4.32	Yes	0	2	22.4	25	25	70.72	4.61	1.727	1.26058	1	249.8	No	No	No	No
2937	1.06	4.44	10.2	1.6	0.6	7.7	5.11	14.8	324	Male	23	Mexican American	4	3	123	77	5.2	2.81	5.9	Yes	0	2	38.2	87	69	74.26	5.27	1.558	1.46981	1	511.5	No	No	No	No
2938	0.88	235.35	9.2	2.8	0.7	5.6	4.77	15	224	Male	54	Non-Hispanic White	3	1	134	94	8.8	2.81	3.78	Yes	1	1	31.5	49	32	78.68	13.32	3.737	4.24659	1	291.5	Yes	No	No	No
2939	1.11	3.59	6.7	1.7	0.6	4.3	4.75	14.8	209	Male	80	Non-Hispanic White	5	2	115	62	5.9	2.81	4.84	Yes	0	2	33	24	21	79.56	6.05	2.111	1.9018	1	315.2	Yes	No	No	No
2940	1.06	4.32	9.2	2.4	0.8	5.8	5.42	15.7	284	Male	55	Other Hispanic	1	1	119	71	5.3	2.81	6.08	Yes	0	1	29.4	26	23	70.72	5.05	3.218	3.03585	1	309.3	No	Yes	No	No
2941	0.98	9.18	12.2	3.6	0.9	7.1	5.21	14.3	391	Male	57	Non-Hispanic Asian	5	1	108	84	9.3	2.81	5.64	No	0	2	26.4	22	13	61	13.54	2.258	2.30408	1	255.8	Yes	No	No	No
2942	1.01	4.57	5	1.7	0.6	2.6	4.48	14.7	172	Male	59	Non-Hispanic White	5	2	131	77	5.7	2.612	4.47	Yes	0	2	26.2	46	31	78.68	5.5	1.953	1.93366	1	416.4	No	No	No	No
2943	0.65	3.12	5.7	2	0.3	2.8	4.73	12.7	289	Male	36	Non-Hispanic Asian	5	1	118	72	6.2	2.689	5.33	No	0	2	28.7	26	18	95.47	5.94	4.572	7.03385	1	380.7	No	No	No	No
2945	1.14	6.67	15.6	2.5	0.7	12.2	4.03	11.4	344	Female	60	Non-Hispanic Black	4	2	118	71	5.8	2.81	4.58	Yes	1	1	50.1	11	12	90.17	6.99	1.671	1.46579	1	345	No	No	No	No
2946	0.88	3.86	9.1	3.4	0.9	4.4	5.7	17.1	258	Male	20	Non-Hispanic White	3	3	107	68	5.1	2.586	3.98	Yes	0	1	32.7	23	18	82.21	4.88	1.242	1.41136	1	446.1	No	Yes	No	No
2947	1.19	3719.23	14	3.7	0.8	9.1	4.54	12.2	339	Female	56	Non-Hispanic Black	5	1	149	73	8.8	2.81	5.97	Yes	1	1	37	10	10	262.55	7.88	2.868	2.41008	1	166.5	Yes	Yes	No	No
2948	1.4	35.79	7.1	2.3	0.7	3.9	4.8	14.3	244	Female	75	Non-Hispanic White	4	1	147	87	5.8	2.81	4.19	Yes	1	2	48.7	43	32	50.39	5.55	1.423	1.01643	1	190.3	Yes	No	No	No
2951	1.29	5.32	5.6	1.5	0.4	3.6	4.92	14.4	245	Female	28	Other Hispanic	3	1	100	62	5.1	3.129	5.12	Yes	0	2	22.6	11	16	58.34	4.39	1.66	1.28682	1	267.7	No	Yes	No	No
2953	1.58	29.17	7	2.6	0.4	3.7	4.33	12	313	Female	66	Other Race	4	2	103	59	7	1.965	4.19	No	1	1	31	16	16	64.53	7.66	1.49	0.943038	1	285.5	Yes	No	No	No
2955	1.22	9.53	13	1.7	0.7	9.7	4.61	12.8	336	Female	49	Non-Hispanic Black	1	3	106	67	6.1	3.491	5.3	No	1	2	39	12	18	68.95	5.5	1.49	1.22131	1	529.4	No	No	No	No
2958	1.34	6	5.6	1.2	0.5	3.4	5.17	14.3	269	Female	50	Non-Hispanic Asian	2	1	114	78	5.4	2.81	4.94	Yes	0	2	29.7	21	19	67.18	5.44	1.389	1.03657	1	267.7	No	No	No	No
2959	1.27	13.04	10.2	3.6	0.6	5.8	5.12	14.9	342	Female	27	Mexican American	2	2	101	66	5.3	2.81	4.78	Yes	0	2	32.8	20	19	59.23	5.11	1.942	1.52913	1	333.1	No	No	No	No
2960	1.11	34.2	8.1	2.1	0.6	5.2	5.12	13.9	336	Male	25	Non-Hispanic White	3	1	124	81	5.4	2.81	5.56	Yes	0	2	38.7	40	22	76.91	4.61	1.231	1.10901	1	541.3	No	Yes	No	No
2961	0.98	3.08	6.7	3.2	0.5	2.6	4.75	12.7	208	Male	69	Non-Hispanic Black	5	1	142	85	4.8	2.81	4.6	Yes	1	2	26.8	14	21	139.67	4.88	2.168	2.21224	1	469.9	No	Yes	No	No
2963	1.09	6.09	9.8	2.7	0.8	6.3	4.95	15.6	212	Male	37	Other Hispanic	4	1	127	69	5.5	2.81	4.16	Yes	0	2	23.1	16	21	72.49	5.38	3.15	2.88991	1	309.3	No	Yes	No	No
2964	1.14	3.92	6.5	3.5	0.5	2.2	4.67	14.3	356	Female	43	Non-Hispanic Black	4	3	128	86	6	2.81	3.83	Yes	0	2	38.5	7	11	69.84	5.77	1.344	1.17895	1	350.9	No	Yes	No	No
2965	1.27	4.56	5.6	2	0.5	3	5.23	15.2	152	Male	47	Non-Hispanic White	4	1	121	74	5.2	2.198	4.65	Yes	1	1	28.6	19	18	87.52	5.27	2.834	2.2315	1	440.2	No	No	No	No
2966	1.27	5.44	7.1	1.7	0.6	4.5	4.92	14.5	345	Male	53	Non-Hispanic White	4	3	143	84	5.3	2.81	4.97	Yes	1	2	24.6	14	14	108.73	5.16	1.355	1.06693	1	416.4	No	Yes	No	No
2971	0.83	24.29	4.3	1.3	0.4	2.5	5.3	15.4	115	Male	71	Other Hispanic	3	2	129	85	8.6	2.327	4.53	Yes	1	1	42.4	70	73	82.21	10.99	3.218	3.87711	1	487.7	Yes	Yes	No	No
2972	1.06	1180.3	8.1	1.2	0.6	6.1	4.17	11.7	206	Female	80	Non-Hispanic Black	2	2	171	59	5.8	1.293	2.74	Yes	1	1	27.4	42	38	160	5.16	0.982	0.926415	1	446.1	Yes	Yes	No	No
2973	1.24	5	4.5	1.6	0.3	2.4	4.81	14.6	200	Male	68	Non-Hispanic Asian	5	1	141	79	5.5	1.991	4.01	Yes	1	1	25.2	25	20	69.84	5.22	1.919	1.54758	1	356.9	No	No	No	No
2975	1.03	5.54	6.5	1.5	0.5	4.2	4.66	15.8	171	Male	75	Non-Hispanic White	3	1	135	68	5.1	2.664	4.27	Yes	1	1	30.4	20	19	94.59	4.88	1.344	1.30485	1	339	No	No	No	No
2979	1.22	10.11	7.4	2	0.6	4.5	4.66	13.3	267	Female	31	Other Race	4	2	111	70	5.4	1.215	3.47	Yes	0	2	41.7	15	17	53.04	4.88	2.393	1.96148	1	345	No	Yes	No	No
2981	1.45	7.62	2.9	1.1	0.2	1.5	4.19	13	172	Female	56	Non-Hispanic Asian	5	1	99	71	5.7	2.793	4.86	Yes	0	2	21	13	30	57.46	4.88	1.434	0.988966	1	261.7	No	No	No	No
2983	1.73	64.32	8.3	2.8	0.7	4.6	3.8	13.1	172	Female	75	Non-Hispanic Black	4	2	157	86	5.7	2.81	8.07	Yes	1	1	27.9	10	19	120.22	4.83	1.852	1.07052	1	350.9	No	No	No	No
2984	1.16	12.94	7.4	1.8	0.8	4.5	4.98	16.4	118	Male	69	Other Race	2	1	122	68	5.4	2.612	4.19	Yes	0	2	27.2	15	20	94.59	5.16	1.106	0.953448	1	356.9	No	Yes	No	No
2985	0.98	10.54	5.6	1.8	0.7	3	4.89	14.7	264	Male	48	Non-Hispanic Asian	1	1	136	87	5.8	3.129	4.73	Yes	1	2	24.7	81	49	73.37	6	1.524	1.5551	1	475.8	No	No	No	No
2986	1.16	4.18	5.9	1.6	0.6	3.5	4.64	14.2	266	Male	80	Non-Hispanic White	3	1	133	95	6.7	2.81	4.06	Yes	0	2	25.7	14	19	118.46	6	1.321	1.13879	1	267.7	Yes	Yes	No	No
2987	1.22	3.9	5.5	1.8	0.5	3	4.95	14.4	270	Female	64	Other Hispanic	1	1	135	67	5.7	2.069	3.93	Yes	1	2	37.8	16	18	66.3	5.55	1.581	1.2959	1	208.2	No	No	No	No
2990	0.72	13.77	10	3.5	0.5	5.7	4.34	14	205	Male	43	Non-Hispanic White	2	1	135	83	5.7	2.81	4.24	Yes	0	1	30.07	76	36	65.42	6.72	7.259	10.0819	1	487.7	Yes	Yes	No	No
2991	1.16	97.56	9.3	2.7	0.7	5.8	4.56	14.7	124	Male	71	Non-Hispanic White	4	1	145	80	5.7	3.026	4.81	Yes	0	1	24.9	15	19	105.2	4.88	1.581	1.36293	1	339	No	Yes	No	No
2992	1.06	4	8	1.9	0.8	5.3	4.82	14.9	272	Male	50	Other Hispanic	2	1	132	87	5.3	2.81	6.7	Yes	0	1	26.2	19	19	83.98	4.05	2.36	2.22642	1	243.9	No	No	No	No
2995	1.09	47.76	7.4	2	0.7	4.1	4.89	14.6	269	Male	72	Non-Hispanic White	3	2	126	69	7.5	1.758	3.54	Yes	1	1	34.7	15	15	78.68	8.05	1.694	1.55413	1	291.5	No	Yes	Yes	Yes
2996	0.98	5.14	7.1	2.4	0.4	4.1	4.73	13.5	263	Female	36	Non-Hispanic White	2	1	103	68	5.8	2.81	4.84	Yes	0	1	63.4	11	10	61	6.33	2.077	2.11939	1	291.5	Yes	No	No	No
3000	1.24	8.17	5.6	2.2	0.5	2.8	4.64	12.9	242	Female	53	Other Hispanic	1	2	145	83	6.4	3.388	5.35	Yes	0	1	38.5	38	26	51.27	7.11	1.818	1.46613	1	303.3	No	No	No	No
3003	1.34	71.1	6	1.6	0.4	3.8	5.59	16.6	148	Male	69	Non-Hispanic Asian	5	1	151	75	7.4	2.043	3.96	Yes	1	1	25.2	22	19	76.02	7.66	1.411	1.05299	1	392.6	Yes	Yes	No	No
3006	1.03	7.94	10.9	2.1	0.9	7.7	4.65	11.1	428	Male	43	Mexican American	4	1	117	71	7	1.758	3.28	Yes	1	2	66.5	13	17	63.65	6.94	1.197	1.16214	1	368.8	Yes	Yes	No	No
3013	0.98	3.86	6.9	1.6	0.5	4.6	5.2	15	210	Male	59	Other Hispanic	4	1	132	80	5.6	5.508	7.37	Yes	0	1	31.2	28	21	90.17	4.94	2.066	2.10816	1	380.7	No	No	No	No
3014	1.16	2.97	7.6	2.6	0.7	3.7	5.08	15.7	232	Male	56	Non-Hispanic Asian	5	1	151	90	5.8	3.75	5.66	Yes	1	2	41.7	17	13	72.49	5.61	1.784	1.53793	1	392.6	No	No	No	No
3017	1.06	6.36	6.9	3	0.5	3.2	4.13	13.6	290	Female	29	Non-Hispanic White	3	3	96	63	4.9	2.81	5.33	Yes	0	2	23.9	7	13	71.6	4.27	2.043	1.92736	1	232	No	Yes	No	No
3020	0.96	4.21	6.5	2.9	0.5	2.9	5.31	15.1	315	Male	23	Non-Hispanic White	4	3	126	78	5.3	2.689	4.24	Yes	0	2	28.7	18	17	75.14	5.44	1.366	1.42292	1	404.5	No	No	No	No
3021	1.06	66.13	8.3	1.8	0.5	5.8	5.08	14.6	143	Male	64	Mexican American	1	1	129	68	7	1.707	4.19	Yes	1	1	27.9	27	22	95.47	6	3.376	3.18491	1	333.1	Yes	No	No	No
3028	1.29	4.77	6.1	1.7	0.5	3.7	4.99	15.9	238	Male	39	Non-Hispanic Asian	5	1	164	116	5.5	2.81	5.3	Yes	0	1	22.7	34	25	76.02	5.22	5.013	3.88605	1	487.7	No	No	No	No
3029	1.19	4.33	6.9	2.1	0.6	3.9	5.06	15.7	217	Male	33	Non-Hispanic Asian	5	1	122	78	5.2	2.81	4.63	Yes	0	2	25.1	29	16	74.26	4.88	2.156	1.81176	1	249.8	No	No	No	No
3030	1.06	10.4	8	2.8	0.8	4.3	4.66	14.9	197	Male	69	Mexican American	1	1	125	70	7	2.612	4.19	Yes	1	1	28.8	82	47	59.23	8.49	1.366	1.28868	1	202.2	Yes	Yes	No	No
3040	1.03	5	6.6	1.8	0.5	4.2	4.93	14.6	170	Male	70	Non-Hispanic White	2	1	144	66	5.1	2.81	6.26	Yes	0	2	30.2	14	19	81.33	4.77	2.676	2.59806	1	333.1	No	No	No	No
3041	1.27	91.47	6.8	2.3	0.7	3.5	4.64	14.2	295	Male	57	Non-Hispanic Black	4	1	168	83	8.5	2.81	5.38	Yes	1	1	35.6	19	21	114.92	6.88	4.11	3.23622	1	398.5	Yes	Yes	No	No
3042	0.7	8.43	5.9	2.1	0.5	2.8	4.66	15.8	185	Male	70	Non-Hispanic White	4	1	133	84	6.9	2.81	5.02	Yes	0	1	29.4	38	36	94.59	8.44	7.485	10.6929	1	333.1	Yes	Yes	No	No
3043	1.42	17.38	5.2	2.3	0.3	2.4	4.31	13.5	329	Female	26	Mexican American	2	3	110	73	5.3	3.026	5.07	Yes	0	2	18.7	47	33	47.74	4.77	1.524	1.07324	1	196.3	No	No	No	No
3044	1.16	13.26	7.4	2.7	0.7	3.8	5.13	17.1	244	Male	52	Non-Hispanic White	5	1	148	74	5.2	2.81	5.53	No	0	1	30.6	37	30	88.4	4.33	3.319	2.86121	1	386.6	No	No	No	No
3045	0.8	30.47	7.7	2.2	0.7	4.5	4.84	15.8	208	Male	49	Mexican American	1	2	130	87	10	2.81	3.67	Yes	0	2	39.3	85	46	61	11.6	1.366	1.7075	1	220.1	No	No	No	No
3047	1.29	8.67	7.1	2.9	0.5	3.6	4.48	13.9	207	Female	59	Non-Hispanic Black	3	2	140	86	8.7	2.534	4.65	Yes	1	2	40.4	14	13	67.18	8.33	2.077	1.61008	1	255.8	Yes	Yes	No	No
3049	0.83	4.62	11	2.7	0.9	7	4.35	13.9	345	Female	74	Non-Hispanic White	4	1	129	69	6.8	2.81	3.26	Yes	1	1	31.7	32	37	81.33	5.61	2.902	3.49639	1	446.1	Yes	No	Yes	Yes
3050	1.19	2.71	5.4	2	0.6	2.7	4.73	15.7	221	Male	43	Mexican American	2	1	113	69	5.3	2.81	6.75	Yes	0	1	26.7	32	24	70.72	4.88	4.143	3.48151	1	350.9	No	No	No	No
3051	1.4	3.15	4.8	1.6	0.5	2.2	4.81	13.2	204	Female	55	Non-Hispanic Asian	5	1	119	75	5.8	4.163	6.1	No	0	2	27.3	11	16	76.02	5.27	1.377	0.983571	1	350.9	No	No	No	No
3053	1.19	3.74	6.1	1.1	0.4	4.3	5.79	15.7	139	Male	22	Non-Hispanic Asian	3	3	108	65	5.3	2.81	6.18	Yes	0	1	19.3	11	14	70.72	5.16	1.174	0.986555	1	362.8	No	No	No	No
3057	1.42	16.79	7.8	2.4	0.5	4.7	4.62	13.9	344	Female	65	Other Hispanic	5	2	156	91	6.2	2.81	7.16	Yes	1	1	35.5	16	18	53.92	5.22	2.326	1.63803	1	291.5	Yes	No	No	No
3059	1.06	7.28	7.8	2.8	0.7	3.4	5.29	17	276	Male	31	Mexican American	3	1	123	75	5.9	2.81	5.22	Yes	0	2	37.2	59	27	86.63	4.33	1.287	1.21415	1	345	No	Yes	No	No
3060	1.24	7.23	5.5	1.5	0.5	3.4	4.41	13.5	136	Male	74	Other Hispanic	2	1	94	56	5.7	2.81	2.87	Yes	1	1	26.8	23	19	91.94	5.22	1.468	1.18387	1	463.9	No	No	No	Yes
3064	1.19	22.27	9	2.2	0.6	6	4.93	14.5	214	Male	80	Non-Hispanic Black	3	1	206	89	5.7	2.353	3.98	Yes	1	2	27.2	9	22	86.63	5.11	1.163	0.977311	1	356.9	No	Yes	No	Yes
3065	1.58	17.5	6.8	1.5	0.6	4.6	3.89	12.9	333	Female	47	Other Hispanic	1	1	144	96	5.3	2.81	4.6	Yes	1	2	26.8	4	13	65.42	5.11	1.739	1.10063	1	154.6	No	No	Yes	No
3068	1.5	10.34	5.6	1.9	0.3	3.1	4.9	15.1	262	Female	60	Other Hispanic	5	1	115	71	5.6	1.862	4.11	Yes	0	1	26.2	12	17	62.76	5.44	1.84	1.22667	1	315.2	No	No	No	No
3069	1.09	40.56	8.7	3.3	0.6	4.2	5.26	12	318	Female	56	Non-Hispanic Asian	5	1	142	94	6.1	2.81	4.99	No	0	2	24.3	21	23	35.36	4.88	1.456	1.33578	1	237.9	No	No	No	No
3070	1.06	14	4.8	1.5	0.4	2.7	4.64	14.6	194	Female	58	Non-Hispanic Asian	4	2	112	72	6.4	2.638	4.81	Yes	0	2	23.1	57	43	40.66	8.38	2.585	2.43868	1	190.3	No	No	No	No
3072	1.84	20.19	8.1	2.5	0.5	4.8	3.57	11.5	199	Female	50	Non-Hispanic White	4	1	116	73	5.8	2.81	5.79	Yes	0	2	36.9	16	23	66.3	5.22	2.653	1.44185	1	368.8	No	Yes	No	No
3073	1.06	2.79	6.3	2.9	0.6	2.6	4.85	13.4	254	Male	41	Non-Hispanic Black	5	2	134	85	5.2	2.81	4.78	Yes	1	2	28.2	28	26	104.31	5.61	3.658	3.45094	1	398.5	No	No	No	No
3078	1.06	16.11	7.4	3	0.6	3.6	5.46	13.1	289	Male	60	Non-Hispanic Black	4	1	134	86	6.5	2.81	3.88	Yes	1	1	50.3	19	20	68.95	6.05	1.05	0.990566	1	374.7	Yes	No	No	No
3079	1.55	1064.29	5.7	1.5	0.5	3.6	4.82	13.7	196	Male	62	Mexican American	1	1	131	69	14.3	2.81	5.84	Yes	0	2	19.5	18	16	42.43	34.75	2.495	1.60968	1	142.8	No	No	No	No
3080	0.88	513.43	11.8	3.8	1	6.6	5.57	17.2	258	Male	22	Other Hispanic	3	3	127	68	5.1	2.81	5.92	Yes	0	2	33	34	20	57.46	5.61	4.211	4.78523	1	315.2	No	Yes	No	No
3081	0.96	14.33	12.3	2.7	0.8	8.5	4.8	15.4	180	Female	49	Non-Hispanic White	4	2	100	75	6.4	2.81	6.41	Yes	0	2	35.7	81	43	72.49	4.77	3.342	3.48125	1	285.5	No	Yes	No	No
3083	0.98	7.5	5.9	1.9	0.6	3.2	4.38	13.4	351	Male	50	Mexican American	1	3	105	67	6.1	2.069	3.7	Yes	0	2	26	14	17	86.63	5.72	1.569	1.60102	1	672.1	No	Yes	No	No
3085	0.8	49.29	7.1	2.1	0.3	4.6	4.62	13.6	318	Female	46	Mexican American	2	2	127	91	5.4	2.81	5.53	Yes	0	2	30.2	19	15	48.62	6.61	5.442	6.8025	1	315.2	No	No	No	No
3089	1.22	5.85	7.3	2.6	0.4	4.1	4.53	11.2	346	Female	48	Non-Hispanic White	4	2	138	77	5.7	2.81	4.6	Yes	1	2	42	14	14	57.46	5.38	1.976	1.61967	1	249.8	No	No	No	No
3090	1.06	19.38	7.2	2.2	0.6	4.2	4.44	10.1	311	Female	49	Non-Hispanic Asian	1	1	108	77	5	2.81	3.83	No	0	2	34	11	17	53.92	5.11	1.377	1.29906	1	190.3	No	No	No	No
3094	1.4	4.59	5.1	2.5	0.4	2.2	4.27	11.9	327	Female	42	Non-Hispanic Black	4	3	126	81	5.8	3.181	5.28	Yes	0	2	33	7	10	63.65	6.49	1.671	1.19357	1	237.9	No	No	No	No
3096	1.09	13.75	7.4	2.9	0.4	4	5.14	14.1	305	Female	42	Mexican American	5	1	108	72	5.5	2.81	4.86	Yes	0	2	37.2	15	14	46.85	4.66	1.637	1.50183	1	196.3	No	No	No	No
3097	1.22	6.58	1.9	0.5	0.2	1.2	4.22	13.4	166	Female	74	Non-Hispanic White	4	1	104	57	5.5	3.776	6.49	No	1	1	31	12	19	88.4	5.22	3.364	2.75738	1	356.9	No	No	No	No
3098	0.96	6.8	9.3	2.1	1.1	5.9	4.98	15.4	251	Male	67	Non-Hispanic White	3	1	180	101	5.8	2.81	3.15	Yes	1	1	35.3	28	27	139.67	6.55	3.161	3.29271	1	380.7	No	Yes	No	No
3099	1.42	21.05	5.4	2.1	0.4	2.6	4.67	13.4	295	Female	47	Non-Hispanic Asian	5	1	100	57	5.5	3	5.12	Yes	0	2	27.5	9	12	45.97	4.72	1.648	1.16056	1	249.8	No	No	No	No
3100	0.67	13.36	5.7	2	0.2	3.4	5.38	16.4	146	Male	38	Mexican American	1	1	124	79	10.7	2.81	6.85	Yes	0	2	28.3	25	21	57.46	13.71	8.513	12.706	1	166.5	No	Yes	No	No
3102	1.5	4.5	6.3	2	0.4	3.6	4.55	12.8	320	Female	35	Mexican American	4	1	107	68	5.3	3	5.07	Yes	0	2	26.9	30	34	61.88	4.83	1.389	0.926	1	208.2	No	Yes	No	No
3103	1.32	11.55	9.2	2.4	0.6	5.8	4.66	13.7	499	Female	43	Mexican American	4	1	129	88	6.4	2.81	4.86	Yes	0	1	42.8	32	22	63.65	4.27	1.919	1.45379	1	315.2	Yes	No	No	No
3105	1.16	6.8	6.1	2	0.4	3.5	4.57	12.2	213	Female	31	Non-Hispanic Black	2	3	159	103	5.5	2.81	5.59	Yes	0	2	26.6	10	16	66.3	5.11	2.326	2.00517	1	273.6	No	Yes	No	No
3106	1.4	9.89	12.7	2.6	0.9	8.9	4.71	15.3	333	Male	64	Non-Hispanic White	3	2	158	79	6	2.81	6.34	Yes	1	1	28.5	37	30	100.78	6	3.285	2.34643	1	398.5	No	Yes	Yes	Yes
3107	1.58	3.33	5.5	1.3	0.4	3.8	5.13	14.3	256	Male	46	Non-Hispanic Black	3	1	113	67	16.2	2.81	6.08	Yes	0	1	25.2	13	13	73.37	27.81	1.818	1.15063	1	148.7	Yes	No	No	No
3110	1.24	87.48	8.2	2.1	0.6	5.2	5.37	15.1	209	Male	22	Non-Hispanic Black	3	1	123	81	5.6	4.526	7.14	Yes	1	2	41	56	47	130.83	5.16	3.048	2.45806	1	374.7	No	Yes	No	No
3112	1.19	5.62	9.5	2.4	0.8	6.1	4.74	15.5	253	Male	46	Non-Hispanic White	4	1	107	73	5.5	3.569	5.28	Yes	0	2	30.6	27	16	92.82	5.33	1.276	1.07227	1	350.9	No	Yes	No	No
3113	0.98	4.04	4.9	1.1	0.4	3.2	4.38	15.6	114	Male	67	Mexican American	1	2	140	74	5.5	2.81	3.62	Yes	0	2	29.5	27	29	78.68	5.5	2.642	2.69592	1	321.2	No	No	No	Yes
3116	0.75	24.24	10.6	1.7	0.5	7.4	4.02	11.2	241	Female	55	Non-Hispanic Black	3	3	122	90	11.4	5.275	6.41	Yes	1	2	34.7	20	27	60.11	13.71	1.073	1.43067	1	220.1	Yes	No	No	No
3117	1.03	2.89	11.2	2.5	0.8	7.7	4.71	13.8	241	Male	34	Non-Hispanic Black	3	1	110	72	5.3	2.81	5.48	Yes	0	2	45.4	39	28	78.68	5.44	1.682	1.63301	1	410.4	No	No	No	No
3118	0.96	8.83	5.8	2.6	0.4	2.6	5.18	15.7	157	Male	50	Mexican American	1	1	139	78	6.8	2.586	4.11	Yes	0	2	38.2	58	37	71.6	6.16	1.389	1.44688	1	303.3	Yes	No	No	No
3126	0.96	15.81	9.9	2.3	0.6	6.9	4.6	13.7	239	Female	40	Mexican American	3	1	92	53	4.7	2.81	3.88	No	0	2	26.7	14	19	54.81	4.77	3.263	3.39896	1	196.3	No	No	No	No
3127	1.55	16.89	7.7	1.7	0.7	5	4.31	11.9	268	Female	69	Mexican American	2	1	109	74	6.7	2.146	4.27	Yes	1	1	35.2	17	21	66.3	7.05	1.524	0.983226	1	309.3	No	No	No	No
3128	0.78	3.52	6.3	2	0.5	3.6	5.18	17	208	Male	52	Non-Hispanic White	3	1	139	84	5.5	2.81	3.31	Yes	0	2	30.3	65	33	87.52	4.11	1.558	1.99744	1	327.1	No	No	No	No
3129	1.11	10.14	5.5	1.4	0.4	3.6	4.95	16.3	210	Male	52	Other Hispanic	3	1	121	87	5.3	2.81	8.64	Yes	1	1	27.9	14	12	77.79	5	2.574	2.31892	1	249.8	No	Yes	No	No
3130	1.03	6.58	9.6	3.5	0.5	5.3	5.16	11.6	358	Female	28	Non-Hispanic Asian	5	3	105	69	5.9	2.81	4.37	Yes	0	2	28.2	15	17	53.92	5.22	1.061	1.0301	1	166.5	No	No	No	No
3131	1.45	16.6	7.2	2.1	0.3	4.4	3.48	11.7	146	Male	65	Other Hispanic	2	2	154	56	6.1	4.965	7.06	Yes	0	2	21.8	27	53	100.78	4.55	1.603	1.10552	1	333.1	No	Yes	No	No
3132	1.09	135.27	7	2.4	0.7	3.6	5.19	15.2	235	Male	54	Other Hispanic	1	1	145	77	7.6	3	4.71	Yes	0	1	29.5	23	17	61	7.6	1.513	1.38807	1	362.8	Yes	No	No	No
3133	0.91	6.17	8.2	2.5	0.6	4.7	4.65	14.5	256	Male	49	Non-Hispanic Black	3	2	128	86	4.6	2.81	4.65	Yes	0	2	23.8	26	21	73.37	5.27	1.806	1.98462	1	226	No	Yes	No	No
3134	0.91	2.56	5.4	1.2	0.5	3.7	5.29	13.1	237	Male	55	Other Race	4	1	127	81	5.5	2.586	3.85	No	0	1	27.9	24	18	108.73	8.33	0.994	1.09231	1	386.6	Yes	No	No	No
3137	0.96	4.23	7.6	1.4	0.7	5.2	4.91	13.8	216	Female	57	Non-Hispanic White	5	3	138	87	6.1	2.81	5.04	Yes	1	1	44.3	7	12	76.91	4.88	1.648	1.71667	1	255.8	Yes	No	No	No
3139	1.09	10.4	7.1	1.9	0.5	4.3	4.76	14.2	308	Female	70	Non-Hispanic White	4	3	96	59	7.1	2.81	4.16	Yes	1	1	56.3	26	23	61.88	10.66	1.739	1.59541	1	374.7	Yes	No	Yes	Yes
3146	1.37	5.53	4.5	1.4	0.4	2.5	5.03	15	232	Male	21	Mexican American	3	3	116	62	4.9	3.233	5.22	Yes	0	2	26.5	32	22	89.28	4.61	1.479	1.07956	1	303.3	No	No	No	No
3147	1.01	105.8	13	1.7	0.9	10.2	5.05	12.1	495	Female	48	Non-Hispanic White	5	2	176	115	5.4	2.81	5.12	Yes	1	2	36	15	14	80.44	5.16	1.806	1.78812	1	339	No	No	No	No
3148	0.85	4.58	4.4	1.9	0.5	1.9	4.91	15.2	270	Male	76	Non-Hispanic Black	4	1	119	66	6.2	3.181	4.5	Yes	0	2	24.8	16	19	91.05	6	1.174	1.38118	1	350.9	No	No	No	No
3150	1.19	113.16	7.2	1.2	0.4	5.1	4.66	14.1	257	Female	40	Non-Hispanic Asian	5	1	112	86	5.5	3.129	5.04	Yes	1	2	28.5	13	12	69.84	5.88	1.671	1.4042	1	327.1	No	No	No	No
3153	0.8	6.83	5.8	2.7	0.4	2.5	5.59	15.6	216	Male	46	Non-Hispanic Black	2	1	132	75	6.7	2.81	4.73	Yes	1	1	23.9	58	44	66.3	6.22	5.622	7.0275	1	327.1	Yes	Yes	No	No
3158	1.37	5.18	5	0.6	0.9	3.4	5.08	12.8	110	Male	30	Non-Hispanic Black	4	3	119	76	4.6	1.396	3.39	Yes	0	2	34.2	22	32	82.21	4.55	1.513	1.10438	1	291.5	No	No	No	No
3162	0.88	2.69	5	1.4	0.3	3.1	5.23	15.2	306	Male	52	Non-Hispanic Black	3	2	124	79	5.5	3.879	5.22	Yes	0	2	29.2	15	18	115.8	5.38	1.118	1.27045	1	356.9	No	No	No	No
3163	0.88	7.84	10.5	3.1	0.7	6.1	5.43	15.7	335	Male	27	Mexican American	2	1	132	82	5.9	2.689	4.14	Yes	0	2	33.1	58	34	69.84	4.88	1.298	1.475	1	303.3	No	Yes	No	No
3167	1.03	5.97	7.9	4	0.5	3.2	4.78	14	231	Male	63	Non-Hispanic Black	3	2	141	93	6.5	2.81	5.66	Yes	0	1	33.8	20	20	72.49	6.99	2.777	2.69612	1	529.4	No	Yes	No	No
3168	1.09	6.95	6.8	2	0.5	3.8	4.53	10.3	346	Female	44	Other Race	4	1	144	99	5.3	2.81	5.25	Yes	0	1	33.8	21	13	54.81	5.44	5.43	4.98165	1	309.3	No	Yes	No	No
3170	1.11	8.88	4.1	1.5	0.3	2.2	5.37	14.9	206	Male	64	Non-Hispanic Black	5	1	151	92	6.2	3.698	5.59	Yes	1	2	36	20	21	111.38	5.22	1.75	1.57658	1	386.6	No	No	No	No
3177	1.14	7.58	6.8	1.3	0.6	4.6	4.58	14.5	248	Male	68	Non-Hispanic White	4	2	139	83	5.7	2.81	4.55	Yes	0	2	25.6	8	21	65.42	5.05	1.377	1.20789	1	273.6	No	No	No	No
3183	0.93	5.65	9	2.9	1.1	4.1	4.66	14.5	255	Male	22	Other Hispanic	3	1	117	66	5.5	2.81	5.33	Yes	0	1	28.9	23	21	74.26	4.66	1.987	2.13656	1	410.4	No	No	No	No
3188	1.24	33.65	9	2	0.6	6	5.02	15.7	269	Male	40	Non-Hispanic White	4	3	135	96	5.7	3.439	5.22	Yes	1	1	38.4	25	16	112.27	4.88	1.411	1.1379	1	410.4	Yes	No	No	No
3189	1.03	7.59	4.2	1.4	0.4	2.3	5.3	15.9	203	Male	55	Non-Hispanic Black	3	3	130	89	6.3	3.388	4.81	Yes	0	1	35.4	42	30	89.28	5.83	1.005	0.975728	1	458	No	No	No	No
3191	1.29	6.02	7.8	3	0.5	3.8	4.82	14.4	285	Female	60	Non-Hispanic Black	5	2	165	94	6	2.81	7.06	Yes	1	2	36	31	34	63.65	5.5	2.506	1.94264	1	243.9	No	Yes	No	No
3192	1.24	19.8	6.6	1.8	0.6	4.1	4.75	12.5	297	Female	80	Non-Hispanic White	3	2	184	99	6.6	2.81	3.75	Yes	1	1	24.8	18	26	78.68	5.22	1.287	1.0379	1	267.7	Yes	No	No	No
3194	1.19	3.07	4.4	1.6	0.5	2.1	4.8	14.5	159	Male	76	Non-Hispanic White	3	1	144	72	5.3	2.198	3.85	Yes	0	1	26.6	17	20	98.12	5.77	1.152	0.968067	1	440.2	No	No	No	No
3195	1.09	27.26	5	2.1	0.6	2.1	4.49	11.1	224	Female	33	Other Hispanic	4	2	114	81	5.4	1.836	3.59	Yes	0	2	32	9	13	77.79	4.94	1.682	1.54312	1	350.9	No	No	No	No
3196	1.14	4.51	4.4	2	0.5	1.5	5.28	12.5	172	Male	63	Non-Hispanic Black	4	1	133	85	6.2	6.853	8.46	Yes	0	1	31.9	17	15	82.21	6.77	1.174	1.02982	1	380.7	No	Yes	No	No
3198	1.34	8.1	5.3	1.8	0.4	2.9	4.59	12.5	204	Female	63	Other Hispanic	1	2	133	85	6.1	2.845	5.15	Yes	1	1	26.3	13	17	54.81	5.05	2.202	1.64328	1	208.2	No	No	No	No
3199	1.5	60.28	8.2	2.7	0.6	4.6	4.54	13.7	211	Female	72	Non-Hispanic White	5	2	133	62	6.4	2.81	5.38	Yes	1	1	31.5	16	19	78.68	4.77	2.066	1.37733	1	404.5	Yes	No	No	Yes
3200	1.06	2.17	10.1	3.6	0.6	5.8	4.54	14	312	Female	22	Non-Hispanic White	4	3	100	74	5.7	2.81	5.9	Yes	0	2	39.6	38	28	82.21	5	2.326	2.19434	1	392.6	No	No	No	No
3203	1.45	5.06	4.7	2	0.5	2.2	4.48	15.1	177	Female	55	Other Race	3	1	103	74	5.3	3.957	6.26	Yes	1	1	30.9	43	20	66.3	5.72	2.123	1.46414	1	380.7	No	No	No	No
3210	1.76	62.05	7	2.8	0.5	3.5	4.43	14.2	247	Female	50	Mexican American	4	1	134	82	8	2.81	5.59	Yes	0	2	32.4	66	30	55.69	15.6	1.964	1.11591	1	232	Yes	No	No	No
3213	0.8	6.55	5.9	2	0.5	3.3	4.25	13.3	365	Male	60	Mexican American	1	1	105	61	5.4	2.146	4.09	Yes	0	1	29.3	18	21	76.02	4.55	2.574	3.2175	1	345	No	No	No	No
3214	0.96	10.37	10.4	3.2	0.7	6.2	4.87	14	226	Male	27	Mexican American	4	1	125	65	5.5	2.81	4.91	Yes	0	1	35.9	40	28	71.6	5.27	1.614	1.68125	1	422.3	No	Yes	No	No
3215	1.19	6.77	6.6	2.9	0.4	3.2	5.52	16.3	197	Male	51	Non-Hispanic Asian	5	1	124	70	6	2.483	4.37	Yes	1	1	30.7	23	21	77.79	6.16	1.784	1.49916	1	481.8	No	Yes	No	No
3216	1.16	12.22	7.4	1.9	0.6	4.6	4.97	15.2	258	Male	21	Mexican American	4	3	120	68	5.3	3.853	6.03	Yes	0	2	33	23	18	72.49	5.38	2.326	2.00517	1	362.8	No	Yes	No	No
3218	1.11	6.16	5.4	1.8	0.5	3	4.99	15.6	167	Male	21	Non-Hispanic White	3	3	113	69	5.1	2.81	3.83	Yes	0	2	25.5	14	18	83.98	4.72	1.084	0.976577	1	291.5	No	No	No	No
3219	1.5	15.58	9.5	4.2	0.4	4.6	4.69	13.9	308	Female	48	Mexican American	4	1	143	89	5.7	2.81	5.77	Yes	1	2	37.4	31	30	57.46	4.77	1.931	1.28733	1	327.1	No	No	No	No
3221	1.29	12.01	7.5	1.8	0.9	4.6	4.75	12.2	223	Male	65	Non-Hispanic Black	2	2	132	73	7.3	2.81	6.05	Yes	1	2	41.4	13	16	131.72	4.88	2.89	2.24031	1	434.2	Yes	No	No	No
3222	1.32	3.18	7	1.9	0.8	3.9	4.35	13.7	210	Male	67	Non-Hispanic White	2	1	138	76	5.7	3.491	5.35	Yes	1	2	33.5	21	21	83.1	5.38	1.355	1.02652	1	517.5	No	Yes	No	No
3224	1.71	10.46	5.3	1.9	0.5	2.8	5.12	13.9	148	Female	61	Non-Hispanic White	5	1	138	86	6	2.81	7.58	No	0	2	20.1	12	16	89.28	7.27	1.953	1.14211	1	142.8	No	No	No	No
3225	1.32	22.98	5.7	1	0.8	3.6	4.79	13.4	195	Male	37	Non-Hispanic Black	2	1	103	82	5.8	2.81	5.48	Yes	1	2	33.3	20	23	165.31	4.72	1.626	1.23182	1	327.1	No	Yes	No	No
3227	1.45	2.85	4.6	1.5	0.5	2.4	4.89	15.4	215	Male	31	Mexican American	4	1	87	47	5	2.81	3.96	Yes	0	2	24.3	27	22	80.44	4.66	1.682	1.16	1	261.7	No	Yes	No	No
3228	1.27	13.79	5.7	2.4	0.9	2.4	4.99	16.6	171	Male	52	Non-Hispanic White	3	3	128	61	5.7	2.81	4.78	Yes	1	2	25	17	13	87.52	5.88	1.264	0.995276	1	321.2	No	No	No	No
3229	0.96	11.14	8.1	2.1	0.8	4.9	5.37	16	200	Male	25	Non-Hispanic Black	3	3	135	89	5.4	2.81	3.41	Yes	0	2	28.8	120	68	85.75	5.77	1.061	1.10521	1	398.5	No	Yes	No	No
3230	1.16	4.52	5.1	1.8	0.3	2.9	5.19	15.5	229	Male	55	Other Hispanic	1	1	116	78	5.7	2.81	6.57	Yes	0	1	27.2	30	30	90.17	4.83	1.581	1.36293	1	410.4	No	No	No	No
3232	1.16	3.33	6.8	1.7	0.8	4.2	4.32	14.3	204	Male	77	Non-Hispanic White	4	1	126	69	5.5	2.689	4.32	Yes	0	2	25.7	12	18	88.4	5.22	1.208	1.04138	1	392.6	No	Yes	No	No
3234	1.22	8.7	10	2.2	0.9	6.5	4.53	13.2	346	Female	63	Non-Hispanic White	4	1	142	83	6	2.81	5.46	Yes	0	2	43	29	21	53.92	4.94	2.439	1.99918	1	291.5	No	No	No	No
3236	1.03	3.71	5.9	2.7	0.4	2.7	4.55	15	172	Male	34	Non-Hispanic Asian	5	1	110	72	5.5	2.81	4.89	Yes	0	2	23.3	49	27	64.53	6.38	2.585	2.50971	1	315.2	No	No	No	No
3237	1.45	47.76	7.6	1.1	0.8	5.5	3.55	11.6	127	Male	49	Non-Hispanic Black	4	3	114	76	5.7	2.81	5.33	Yes	1	2	30.5	11	12	853.94	5.5	3.082	2.12552	1	178.4	No	Yes	Yes	No
3238	1.11	157.41	4.7	1.5	0.4	2.7	5.46	13.7	217	Female	55	Non-Hispanic Black	3	1	120	74	6.2	3.62	5.4	Yes	1	2	50.8	28	24	84.86	4.94	1.694	1.52613	1	398.5	No	Yes	Yes	No
3239	1.11	2.08	9.7	2.9	0.7	5.5	4.78	14.4	243	Female	74	Non-Hispanic White	3	2	148	88	6.8	2.81	5.3	No	1	1	40.6	11	11	49.5	6.77	1.445	1.3018	1	333.1	Yes	No	No	No
3240	1.63	20.46	7.6	2	0.7	4.8	5.91	13.3	205	Female	67	Non-Hispanic Asian	5	2	136	82	6.1	2.81	5.56	Yes	1	1	24.3	16	21	47.74	5.16	1.942	1.19141	1	267.7	No	No	No	No
3241	1.42	47.76	8.3	2.1	0.6	5.4	4.18	12.3	261	Female	80	Non-Hispanic White	3	1	191	80	6.4	2.81	3.88	Yes	1	2	28.1	9	13	76.91	5	1.637	1.15282	1	220.1	Yes	No	No	No
3244	1.06	27.84	7.8	1.9	0.4	5.3	4.79	14.9	232	Female	49	Non-Hispanic White	3	2	119	75	5.7	2.81	9.1	Yes	0	1	27	26	23	62.76	4.61	6.051	5.70849	1	309.3	No	Yes	No	No
3248	1.16	5.17	8.6	3.4	0.5	4.6	4.54	14.7	263	Female	32	Other Hispanic	1	3	109	83	5.3	2.81	5.97	Yes	0	2	37.1	73	47	75.14	4.83	2.439	2.10259	1	440.2	No	Yes	No	No
3251	1.19	2.7	4.7	1.8	0.4	2.3	5.06	14.2	169	Male	36	Non-Hispanic White	5	1	126	73	5.2	2.81	5.15	Yes	0	2	32.8	22	23	114.92	5.88	2.145	1.80252	1	315.2	No	No	No	No
3252	1.14	6.17	8.2	2	0.6	5.2	5.18	14.9	314	Male	28	Mexican American	5	1	124	64	5.8	2.767	4.65	Yes	0	2	31	25	23	78.68	5.55	1.874	1.64386	1	350.9	No	No	No	No
3253	0.98	4.16	6.4	2.1	0.5	3.4	4.89	15	256	Male	70	Non-Hispanic Black	5	2	129	78	6.7	2.81	6.39	Yes	0	2	26.5	19	16	100.78	6.72	2.089	2.13163	1	350.9	Yes	Yes	No	No
3254	1.32	4.02	8.9	2.1	0.8	5.7	4.92	15.4	218	Male	61	Other Hispanic	1	1	147	74	6.5	2.81	4.91	Yes	1	1	25.3	21	19	77.79	5.94	2.032	1.53939	1	499.6	Yes	Yes	No	No
3257	1.03	5.48	6.9	2.7	0.4	3.4	4.69	13	212	Female	35	Non-Hispanic White	4	1	106	68	6	2.612	4.34	No	0	2	37.1	23	16	62.76	6.99	1.739	1.68835	1	380.7	No	No	No	No
3259	1.11	12.98	5	1.8	0.4	2.5	4.72	16.4	72	Female	57	Non-Hispanic White	4	1	145	93	5.6	2.664	4.5	No	1	1	32.1	62	50	62.76	5.27	1.739	1.56667	1	356.9	No	No	No	No
3260	1.58	10.29	3.6	1.3	0.2	2	4.47	13.1	128	Female	58	Non-Hispanic Asian	3	1	135	78	7.8	2.948	5.38	No	0	2	25.5	35	21	47.74	9.16	1.987	1.25759	1	362.8	Yes	No	No	No
3267	1.03	4.52	12.1	3.2	1.2	7.5	5.57	15.7	243	Male	39	Non-Hispanic White	4	1	116	75	5.3	7.68	9.26	Yes	0	1	25	16	16	71.6	5.05	1.344	1.30485	1	362.8	No	Yes	No	No
3268	1.32	4.07	8	2.2	0.5	4.5	4.78	14.8	211	Male	40	Non-Hispanic Asian	5	1	109	73	5.3	2.81	4.42	Yes	0	2	23.4	16	20	77.79	5.16	2.247	1.70227	1	333.1	No	No	No	No
3273	1.03	36.94	4.8	1.9	0.5	2.3	4.11	11.9	218	Female	58	Non-Hispanic Black	1	1	125	86	5.9	2.81	4.45	Yes	1	1	29.8	21	21	64.53	4.5	2.021	1.96214	1	279.6	No	No	No	No
3276	0.72	3.79	8.6	3.1	0.7	4.2	5.18	16.3	227	Male	40	Non-Hispanic White	3	2	147	101	5.3	2.81	6.36	Yes	1	1	34.5	73	43	103.43	6.16	9.551	13.2653	1	588.9	No	No	No	No
3277	1.11	1099.29	9.1	3	0.7	5.1	4.93	13.9	438	Female	61	Mexican American	1	1	154	87	7.1	2.81	3.13	Yes	1	1	38.1	13	12	44.2	7.44	1.908	1.71892	1	267.7	No	No	No	No
3278	0.96	30	8.1	1.7	0.8	5.2	5.4	16.1	225	Male	65	Other Hispanic	5	1	119	75	6.9	2.146	3.93	Yes	0	1	36.4	18	14	79.56	7.49	1.897	1.97604	1	386.6	Yes	No	No	No
3282	1.19	5.43	6.7	2.1	0.7	3.8	5.74	14.9	246	Male	41	Non-Hispanic Asian	2	2	142	90	5.7	2.81	5.22	Yes	0	2	30.07	19	17	89.28	4.22	1.14	0.957983	1	422.3	No	No	No	No
3284	1.37	10	8.3	2.4	0.9	4.5	4.16	12.3	306	Female	69	Non-Hispanic White	3	2	157	87	6.2	2.81	5.35	Yes	1	1	36.1	15	17	51.27	5.05	2.495	1.82117	1	249.8	No	No	No	No
3288	1.37	6.61	5.5	2	0.5	2.6	5.27	15.1	263	Male	69	Non-Hispanic Asian	4	1	167	93	4.7	4.448	6.59	Yes	1	1	24.6	24	21	76.02	5.94	1.874	1.36788	1	321.2	No	Yes	No	No
3289	1.6	7.25	12.1	4	0.6	7.2	4.81	15	426	Female	35	Other Hispanic	4	3	103	67	5.2	3.155	5.48	Yes	1	1	25.9	33	21	61	4.88	1.682	1.05125	1	148.7	No	Yes	No	No
3290	0.93	12.92	13	3.1	0.8	8.9	5.01	14.4	320	Female	21	Mexican American	3	2	102	79	5.5	2.121	3.72	Yes	0	2	49.4	20	13	53.92	5.22	1.716	1.84516	1	416.4	No	Yes	No	No
3291	1.06	4.04	6.3	2.4	0.7	2.8	4.48	11.9	281	Female	68	Non-Hispanic Black	2	2	142	80	6.9	2.81	4.63	Yes	1	1	41.9	11	12	111.38	6.27	1.705	1.60849	1	261.7	Yes	No	No	No
3293	1.16	7.04	3.6	1.3	0.4	1.8	5.09	15	230	Male	59	Non-Hispanic White	5	1	134	93	5.8	2.81	5.64	No	0	1	29.6	31	23	62.76	5.27	1.739	1.49914	1	410.4	No	No	No	No
3297	1.16	15.6	8.8	1.7	0.8	6	4.63	14.1	205	Male	65	Non-Hispanic White	3	1	155	82	8.4	2.586	4.76	Yes	1	1	43.6	20	12	166.19	10.21	2.36	2.03448	1	577	Yes	Yes	No	No
3299	1.81	7.55	6.5	2.4	0.6	3.1	4.67	15.5	396	Female	75	Non-Hispanic White	4	1	132	79	5.1	2.508	5.17	No	1	1	30.1	25	22	78.68	5.66	2.145	1.18508	1	273.6	No	No	No	No
3300	1.11	1169.44	9.1	2.7	0.8	5.4	4.2	11.6	287	Female	56	Non-Hispanic White	4	2	130	64	8.8	2.81	5.53	Yes	1	2	48.1	11	10	174.15	4	2.066	1.86126	1	523.4	Yes	Yes	Yes	No
3308	1.06	3.61	6	1.9	0.6	3.3	4.94	14.8	213	Male	53	Non-Hispanic White	3	1	134	78	6	3.517	5.38	Yes	0	1	29.6	17	17	68.07	5.77	1.919	1.81038	1	321.2	No	Yes	No	No
3310	1.06	21.93	8.9	3.9	0.4	4.4	4.04	13.3	267	Male	80	Other Hispanic	1	1	152	80	5.6	2.81	5.04	Yes	0	2	25.3	13	28	82.21	6.66	2.337	2.20472	1	428.3	No	Yes	No	No
3311	1.06	7.94	7	3	0.6	3.2	5.04	15.2	236	Male	61	Non-Hispanic Asian	2	1	124	78	5.8	2.81	5.87	No	0	2	26.7	9	18	69.84	4.94	2.834	2.67358	1	291.5	No	No	No	No
3315	1.19	3.26	9.7	1.2	0.6	7.6	4.81	13.2	249	Male	63	Non-Hispanic White	5	1	128	65	6	3.672	5.35	Yes	1	2	33.8	32	28	89.28	5.44	1.231	1.03445	1	309.3	No	No	No	No
3316	1.24	13.59	12.9	4	1.2	6.4	4.69	13.8	219	Female	62	Other Hispanic	1	2	135	78	6.2	3.129	5.07	No	1	2	31.4	24	30	46.85	6	1.66	1.33871	1	345	No	Yes	No	No
3318	0.93	60.75	11.9	4	1	6.6	4.85	13.4	251	Female	67	Non-Hispanic White	4	2	133	93	5.9	1.526	3.31	Yes	0	1	31.8	12	14	75.14	6.33	2.1	2.25806	1	362.8	Yes	No	No	No
3321	1.09	5.04	7	2.3	0.5	3.6	4.8	12	311	Female	41	Non-Hispanic Black	3	2	116	74	5.7	2.81	3.57	Yes	0	2	57.7	10	12	78.68	5.5	1.231	1.12936	1	309.3	No	No	No	No
3324	1.11	3.52	8.8	2.7	0.4	5.2	4.96	14.5	295	Male	69	Non-Hispanic White	3	1	118	74	5.4	2.81	6.08	Yes	0	1	25.5	13	18	97.24	4.72	1.49	1.34234	1	321.2	No	Yes	No	No
3325	0.75	46.13	7.1	2.4	0.7	4	4.59	14.1	361	Male	66	Other Hispanic	1	1	135	80	5.9	2.81	4.84	Yes	0	2	30.4	15	19	128.18	5.77	3.353	4.47067	1	547.2	No	No	No	No
3326	1.73	14.1	6.6	2.3	0.4	3.7	5.1	14.6	262	Female	53	Non-Hispanic White	5	2	111	78	5.3	2.81	5.66	Yes	0	1	29.2	20	16	72.49	4.72	1.852	1.07052	1	356.9	No	Yes	No	No
3327	1.22	4.95	4.5	1.8	0.4	2.2	4.62	13.7	277	Female	61	Non-Hispanic Black	5	1	136	70	5.8	4.37	7.32	Yes	0	1	27	25	22	53.04	4.83	3.918	3.21148	1	208.2	No	Yes	No	No
3329	0.96	5.16	6.3	2.9	0.3	2.9	5.81	16.9	211	Male	71	Non-Hispanic White	5	1	130	72	5.6	2.81	3.41	Yes	1	1	25.8	52	57	84.86	5.55	1.739	1.81146	1	345	No	No	No	Yes
3333	1.47	4011.24	12.6	2	0.9	9.4	4.66	13.7	286	Female	80	Non-Hispanic White	4	2	152	76	10.7	3.698	5.84	Yes	1	1	29.4	17	16	144.98	18.48	1.671	1.13673	1	398.5	Yes	No	No	Yes
3335	1.4	2.56	9.4	3	0.9	5.1	5.29	15	313	Male	29	Non-Hispanic White	4	3	120	79	5	3.491	5.48	Yes	0	2	23.8	28	24	83.1	5.16	1.49	1.06429	1	440.2	No	Yes	No	No
3336	1.42	8.67	7.3	2	0.8	4.2	5.21	15.3	351	Female	47	Non-Hispanic Black	3	3	144	92	5.2	2.353	4.37	Yes	0	2	20.7	19	30	62.76	5	1.479	1.04155	1	190.3	No	Yes	No	No
3337	1.06	3.46	5.3	1.5	0.4	3.1	5.22	15	196	Male	42	Non-Hispanic White	4	1	121	85	5.3	3.646	6.08	Yes	0	2	33.4	56	39	101.66	5.72	3.229	3.04623	1	535.3	No	Yes	No	No
3339	0.96	11.65	9.8	3	0.7	5.9	4.41	12.1	425	Female	23	Mexican American	2	1	84	56	6	2.81	3.49	Yes	0	2	59.7	36	29	60.11	6	1.208	1.25833	1	297.4	No	Yes	No	No
3340	1.63	6.67	8.4	2.7	0.6	4.8	5.07	14.8	255	Female	57	Non-Hispanic White	2	2	141	80	5.6	3.672	6	Yes	1	2	29.5	11	14	45.08	3.77	1.66	1.0184	1	249.8	Yes	Yes	No	No
3345	1.53	47.16	5.5	1.7	0.7	2.8	4.73	14.8	213	Male	63	Non-Hispanic Black	4	2	125	70	5.7	2.81	5.74	Yes	0	2	27.7	22	20	90.17	5.55	1.694	1.10719	1	356.9	No	Yes	No	No
3347	0.75	6.21	11.4	3.2	1	7	4.79	16	286	Male	39	Non-Hispanic White	2	1	145	98	5.3	2.81	7.29	Yes	1	2	27.2	37	37	61.88	5.44	18.516	24.688	1	529.4	No	Yes	No	No
3349	0.93	22.24	10.3	3.4	1	5.5	4.93	15.4	318	Male	47	Mexican American	2	1	150	88	6.5	2.81	6.23	Yes	1	1	38.3	56	34	70.72	4.22	3.816	4.10323	1	404.5	No	No	No	No
3351	1.22	6.22	7.5	2	0.4	4.9	4.47	10.3	335	Female	45	Mexican American	2	3	113	73	5.7	2.81	5.38	No	0	2	33.2	13	17	61.88	5	1.547	1.26803	1	255.8	No	No	No	No
3352	0.78	27.59	7.6	2.8	0.5	3.8	5.31	15	272	Male	40	Non-Hispanic Asian	5	1	124	84	9.5	2.095	4.63	Yes	0	2	30.3	35	21	62.76	12.43	3.94	5.05128	1	297.4	No	Yes	No	No
3353	1.58	7.5	7.3	1.4	0.9	4.7	3.92	14.1	237	Female	80	Non-Hispanic White	4	1	143	80	5.5	2.81	4.53	Yes	0	1	27.8	21	18	68.95	4.33	2.021	1.27911	1	297.4	No	Yes	No	No
3354	1.09	5.94	9.5	3.6	0.8	5	5.13	14.6	385	Male	32	Non-Hispanic Asian	5	3	116	81	5.5	2.81	4.89	Yes	0	2	27.2	22	35	89.28	4.94	1.264	1.15963	1	285.5	No	No	No	No
3356	1.11	34.04	4.5	1.3	0.3	2.8	4.72	15.1	137	Male	80	Non-Hispanic White	3	1	131	67	9.7	1.655	3.96	Yes	0	1	27.8	15	17	81.33	8.27	2.732	2.46126	1	249.8	Yes	Yes	No	No
3358	1.16	41.76	8.5	2.5	0.6	5.2	4.35	12.7	256	Female	49	Non-Hispanic Asian	1	1	111	58	8.3	2.81	5.3	Yes	1	2	24	20	20	45.08	7.83	6.074	5.23621	1	333.1	Yes	No	No	No
3360	1.19	6.81	5.6	1.6	0.7	3.2	4.46	12.6	278	Male	66	Non-Hispanic White	5	1	143	80	5.5	2.81	4.42	Yes	0	1	27.2	27	23	95.47	5.22	1.773	1.48992	1	362.8	No	No	No	No
3361	1.76	41.87	10.9	2.1	0.5	8	3.61	11.2	348	Female	69	Non-Hispanic White	1	2	108	56	5.3	2.81	3.85	Yes	1	1	19.6	22	28	76.02	4.33	1.761	1.00057	1	172.5	No	Yes	No	No
3362	1.14	18	5.4	2.1	0.5	2.4	4.29	13.6	193	Male	68	Non-Hispanic Asian	1	1	137	76	5.7	2.81	4.73	No	1	1	20.4	30	23	75.14	5.16	1.987	1.74298	1	261.7	No	Yes	No	No
3365	1.11	25.54	9.8	2.5	0.9	6.2	5.32	16.8	225	Male	41	Mexican American	2	3	122	81	6	3.62	5.46	Yes	0	2	32.5	50	24	57.46	6.83	1.671	1.50541	1	327.1	No	Yes	No	No
3367	0.85	4.13	4.4	1.9	0.4	2.1	5.14	15.6	253	Female	28	Other Race	3	1	105	73	5.4	2.689	3.88	Yes	0	2	29	9	13	83.1	4.88	0.892	1.04941	1	303.3	No	Yes	No	No
3368	1.09	6.82	5.8	2.4	0.6	2.7	4.72	13.5	229	Male	37	Other Hispanic	1	3	98	63	5.4	2.81	4.97	Yes	0	2	18.4	10	18	61	4.55	1.344	1.23303	1	267.7	No	Yes	No	No
3369	0.98	7.73	4.8	1.4	0.4	2.9	5.25	13	212	Female	72	Non-Hispanic Black	3	3	135	81	6	2.81	4.32	Yes	1	1	37.5	9	17	101.66	5.72	1.039	1.0602	1	458	No	No	No	No
3370	1.19	3.41	6.6	2.3	0.4	3.6	4.46	12	300	Female	41	Non-Hispanic Black	4	3	106	73	5.9	2.81	5.04	Yes	0	2	48.7	17	22	50.39	5.77	1.908	1.60336	1	232	No	No	No	No
3371	1.06	11.66	6.1	2.7	0.4	2.7	4.63	14.1	296	Female	76	Non-Hispanic White	4	1	172	84	5.8	3.181	5.35	Yes	1	1	24.7	14	16	84.86	5.55	2.597	2.45	1	368.8	No	Yes	No	No
3372	1.27	20.29	5.4	2.5	0.5	2.2	4.68	14.2	147	Female	57	Other Hispanic	5	1	123	67	5.5	2.612	4.89	Yes	0	1	32.1	23	25	65.42	5.38	2.439	1.92047	1	220.1	No	No	No	No
3373	0.85	2.62	9.1	3.5	0.9	3.9	5.57	16.4	185	Male	57	Non-Hispanic White	4	1	107	72	5.2	2.81	4.65	No	1	2	31.9	16	17	134.37	4.11	4.9	5.76471	1	386.6	No	No	No	No
3374	1.01	6.25	9.1	1.9	0.6	6.4	5.03	17.8	222	Male	49	Non-Hispanic White	4	1	126	82	5	5.094	6.9	Yes	0	1	30.9	21	20	89.28	4.05	1.942	1.92277	1	446.1	No	Yes	No	No
3375	0.98	49.24	9.1	2.3	0.6	5.9	5.26	15.8	311	Female	56	Other Hispanic	3	1	125	88	11	2.81	4.84	Yes	0	2	39.6	31	27	45.08	16.49	2.935	2.9949	1	226	Yes	Yes	No	No
3376	1.34	7.58	8.2	3.1	0.8	4.2	4.34	12.9	311	Female	55	Non-Hispanic White	3	1	101	71	5.5	4.526	6.83	Yes	0	2	29.5	21	16	62.76	5.05	2.269	1.69328	1	362.8	No	Yes	No	No
3378	1.03	2.67	5.7	2	0.5	3.1	5.49	13.9	211	Male	27	Non-Hispanic Black	3	1	107	72	5.8	2.81	2.48	Yes	0	2	23.1	16	19	82.21	4	1.355	1.31553	1	291.5	No	Yes	No	No
3381	1.11	5.44	6.1	2.4	0.5	3	5.82	17.4	184	Male	27	Mexican American	2	1	108	65	5.6	2.81	4.09	Yes	0	2	29.4	26	22	92.82	5.16	1.174	1.05766	1	356.9	No	No	No	No
3383	1.19	107.07	14.7	1.4	0.8	12.2	4.75	14.4	223	Male	70	Non-Hispanic White	4	1	122	61	6	2.81	5.2	Yes	1	1	26.7	28	27	62.76	6.11	2.642	2.22017	1	356.9	No	Yes	No	No
3385	1.24	6.45	7.8	3.6	0.5	3.5	5.76	16.5	235	Male	53	Non-Hispanic Black	5	1	133	92	5.8	2.81	5.4	Yes	1	1	29.6	53	24	91.05	4.72	2.981	2.40403	1	386.6	No	No	No	No
3386	1.16	7.78	7.4	2.2	0.5	4.5	4.82	14.6	287	Female	67	Non-Hispanic White	4	3	123	80	6.7	3.077	4.78	Yes	0	1	46.9	11	15	63.65	6.99	1.287	1.10948	1	410.4	No	Yes	No	No
3389	1.47	5.12	7.4	2.6	0.7	3.7	4.22	12.6	336	Female	66	Non-Hispanic White	3	2	135	82	5.8	3.595	5.64	Yes	1	1	26.2	13	17	87.52	5.22	1.49	1.01361	1	356.9	No	No	No	No
3391	0.85	5.17	7.9	2.9	0.6	4.3	4.91	15.5	202	Male	20	Non-Hispanic White	3	3	123	77	5.3	2.81	4.97	No	0	2	36.8	35	23	90.17	4.66	2.01	2.36471	1	684	No	No	No	No
3395	1.4	13.91	5.1	1.6	0.3	2.9	4.8	14.5	235	Female	60	Non-Hispanic White	4	1	100	62	6.4	5.12	8.25	Yes	1	1	27.6	35	22	49.5	6.99	4.031	2.87929	1	350.9	Yes	Yes	No	No
3396	1.09	4.89	6.9	3	0.5	3.2	4.79	15.4	258	Male	70	Other Race	4	1	140	84	5.5	2.767	4.45	Yes	0	1	29.8	14	16	123.76	5.27	1.445	1.32569	1	368.8	No	No	No	No
3401	1.73	16.15	6.4	2.9	0.4	2.9	4.68	13.7	219	Female	55	Non-Hispanic Black	4	2	147	100	5.7	2.81	5.28	Yes	1	1	50.5	18	14	73.37	5	1.603	0.92659	1	380.7	No	Yes	No	No
3403	1.16	2.07	6.4	2.5	0.4	3.3	5.52	17	260	Male	35	Non-Hispanic Black	2	3	125	85	6	2.81	3.52	Yes	0	2	25.7	18	14	109.62	5.05	1.084	0.934483	1	333.1	No	Yes	No	No
3404	0.93	5.46	8.1	2.2	0.5	5.3	5.53	17.2	222	Male	25	Other Hispanic	2	3	102	70	5.2	2.508	4.42	Yes	0	2	27.9	23	15	73.37	5.22	2.235	2.40323	1	321.2	No	Yes	No	No
3406	1.06	20.67	8.5	2.1	0.6	5.3	4.75	13.7	342	Female	31	Non-Hispanic Asian	5	1	107	84	5.7	2.819	4.5	No	0	2	29.5	13	12	43.32	5.44	1.502	1.41698	1	309.3	No	No	No	No
3409	0.96	9.37	7.8	2.5	0.5	4.6	5.13	14.9	201	Male	57	Other Hispanic	3	1	156	98	5.6	2.81	3.57	Yes	1	2	37.3	42	29	56.58	5.5	2.021	2.10521	1	291.5	No	No	No	No
3410	1.66	8.24	7.8	2.5	0.5	4.4	4.72	13.6	244	Female	70	Non-Hispanic White	3	1	133	80	5.4	2.81	5.9	Yes	0	2	29.8	19	26	53.04	4.83	1.614	0.972289	1	261.7	No	No	No	No
3411	0.88	4.49	7.3	2.2	0.6	4.4	5.08	16.4	218	Male	55	Other Hispanic	2	1	113	72	5	2.81	4.58	Yes	0	2	36.6	32	24	78.68	4.88	1.445	1.64205	1	422.3	No	Yes	No	No
3412	1.34	8.75	22.8	6	1.4	15.3	4.74	9.3	482	Female	43	Non-Hispanic Black	4	2	176	107	5.4	3.672	5.53	Yes	0	2	32.9	11	11	61	4.66	1.276	0.952239	1	208.2	No	No	No	No
3413	0.96	35.64	6.5	2.1	0.4	3.8	4.47	11.7	246	Female	72	Non-Hispanic Black	4	2	137	65	9.1	2.457	4.16	Yes	1	1	37.9	15	14	86.63	6.33	1.863	1.94063	1	279.6	Yes	Yes	No	No
3414	1.97	8.97	9.5	3	0.8	5.1	4.52	14.3	180	Female	44	Non-Hispanic White	3	2	113	80	5.5	2.81	5.72	Yes	0	2	38.8	26	24	63.65	5.22	2.1	1.06599	1	422.3	No	Yes	No	No
3416	0.91	35.5	9.3	2.8	0.6	5.6	4.73	12.6	264	Female	34	Non-Hispanic White	4	3	133	91	5.8	2.81	5.92	Yes	0	2	52.2	60	54	61	6	3.184	3.4989	1	368.8	No	No	No	No
3417	1.01	10.86	10.4	4.6	0.6	5	4.4	12.8	341	Female	53	Mexican American	5	1	124	71	5.8	2.81	3.59	Yes	0	1	40.6	32	29	50.39	4.72	1.084	1.07327	1	345	Yes	No	No	No
3419	1.24	9.34	5.4	2.2	0.4	2.6	5.04	15.3	150	Male	20	Mexican American	4	3	125	75	5	2.25	4.06	Yes	0	2	20.5	11	18	81.33	5.11	1.479	1.19274	1	291.5	No	No	No	No
3420	0.83	6.89	7.1	1.9	0.7	4.2	5.44	15.4	216	Male	52	Non-Hispanic White	5	1	116	76	5.8	3.233	4.81	Yes	0	1	36.4	24	20	82.21	5.27	1.773	2.13614	1	368.8	No	No	No	No
3421	1.97	3.83	16.8	1.9	1	13.6	4.01	11.6	232	Female	20	Other Hispanic	2	1	100	55	4.8	2.81	7.09	Yes	0	2	35.8	11	16	40.66	4.77	2.506	1.27208	1	172.5	No	No	No	No
3425	0.93	21.29	10.1	3.8	1.3	4.3	4.44	13.8	228	Male	74	Non-Hispanic White	3	2	146	68	5.8	2.81	2.84	Yes	0	1	31.9	12	18	121.11	4.11	1.84	1.97849	1	303.3	Yes	Yes	No	No
3426	1.24	6.84	6.4	2.2	0.5	3.3	4.84	15.2	248	Male	40	Non-Hispanic White	4	1	120	84	5.6	2.81	5.15	Yes	1	2	33.9	32	23	87.52	5.16	1.739	1.40242	1	440.2	No	Yes	No	No
3427	0.91	6.36	11.5	3.6	0.9	6.8	3.84	11.4	281	Female	24	Other Hispanic	4	2	88	57	5.4	2.81	5.07	Yes	0	2	42.3	13	17	74.26	4.27	1.14	1.25275	1	309.3	No	Yes	No	No
3428	1.03	62.2	6	1.9	0.3	3.4	4.28	13.9	275	Male	66	Non-Hispanic Black	5	1	121	55	8.3	1.888	3.44	Yes	1	1	32	8	8	79.56	13.38	1.264	1.22718	1	380.7	Yes	Yes	No	Yes
3432	1.19	6.82	6.3	2.3	0.5	3.2	4.18	13.7	333	Female	57	Non-Hispanic White	5	1	123	73	5.3	2.922	4.73	Yes	0	2	28.7	32	24	68.95	5.55	1.377	1.15714	1	184.4	No	No	No	No
3435	1.16	4.33	6	1.9	0.6	3.5	4.76	13	124	Male	68	Non-Hispanic Asian	3	1	95	68	6.2	2.81	3	Yes	1	2	27.1	18	23	120.22	5.55	1.253	1.08017	1	517.5	No	Yes	Yes	Yes
3436	1.34	5.59	5.9	1.1	0.5	4	4.88	15.3	210	Male	67	Non-Hispanic White	4	1	112	64	6.2	2.81	4.63	Yes	1	1	28.6	30	26	102.54	5.61	1.761	1.31418	1	333.1	Yes	Yes	No	No
3437	1.53	3.89	6.2	2	0.6	3.2	4.79	14.8	247	Male	64	Non-Hispanic White	3	1	129	74	5.1	3.957	6.08	Yes	0	2	30.4	37	29	99.01	5.66	1.502	0.981699	1	362.8	No	Yes	No	No
3438	1.19	6.91	7	3	0.8	3	5.32	16.8	188	Male	49	Non-Hispanic Black	4	1	147	101	6.8	2.81	5.2	Yes	0	1	39.4	19	17	110.5	5.5	2.145	1.80252	1	428.3	No	Yes	No	No
3440	1.06	23.93	7.4	2.9	0.5	4	4.7	13.1	318	Female	45	Non-Hispanic Asian	4	1	125	92	5.9	3.336	5.22	No	1	1	34.2	18	13	53.92	5.38	1.919	1.81038	1	255.8	Yes	No	No	No
3443	1.01	21.16	10.7	2.8	0.9	6.6	4.91	15	255	Male	38	Non-Hispanic White	4	1	128	78	5.7	2.81	3.72	Yes	1	2	39.9	14	19	154.7	5.38	2.055	2.03465	1	588.9	No	Yes	No	No
3444	1.09	13.66	7.9	2.3	1.4	4.1	4.93	14.1	215	Female	77	Other Hispanic	4	1	136	78	5.6	2.81	3.21	Yes	1	1	33.5	15	18	81.33	5.38	1.208	1.10826	1	380.7	No	No	No	No
3445	1.27	692.77	5.9	1.7	0.7	3.3	6.05	17.7	265	Female	73	Non-Hispanic Black	5	1	130	80	6.7	9.232	11.07	Yes	1	1	30.7	53	39	63.65	7.88	1.456	1.14646	1	499.6	No	No	No	No
3446	1.16	536.46	7.8	2.7	0.6	4.2	4.39	13	301	Female	60	Other Hispanic	4	1	176	73	14.2	5.043	7.73	Yes	0	1	24.3	23	15	50.39	20.59	3.692	3.18276	1	374.7	Yes	No	No	No
3447	0.96	11.3	9.1	3.9	0.5	4.1	4.54	12.6	323	Female	58	Non-Hispanic Black	4	1	101	68	5.3	2.81	4.22	Yes	0	1	39.1	25	17	72.49	4.66	1.4	1.45833	1	339	No	Yes	No	No
3449	0.83	4.74	6.6	2	0.8	3.6	4.76	15.5	211	Male	56	Non-Hispanic White	3	2	115	67	6.1	2.81	3.05	Yes	1	1	44.1	18	12	79.56	6	0.824	0.992771	1	350.9	Yes	Yes	No	No
3450	1.37	15.33	6.8	1.8	0.5	4.3	5.86	17.2	173	Male	73	Non-Hispanic White	5	1	140	70	5.5	1.629	3.88	Yes	1	2	26.1	18	19	76.02	5.38	1.976	1.44234	1	267.7	No	No	No	No
3451	1.24	19.78	7.7	1.2	0.4	6.1	4.77	15.8	190	Female	63	Non-Hispanic Asian	5	1	114	70	7.1	1.448	3.39	Yes	0	2	23	14	16	56.58	14.65	1.75	1.41129	1	220.1	No	No	No	No
3453	0.8	3.54	7.4	1.8	0.3	4.9	4.58	13.9	354	Male	34	Non-Hispanic White	3	1	128	86	5	2.81	6.52	Yes	1	2	32.1	26	19	98.12	5.77	2.134	2.6675	1	350.9	No	No	No	No
3454	0.83	4.3	6.5	2.5	0.6	3.2	5.16	16.3	220	Male	59	Non-Hispanic White	5	3	132	76	5.7	2.922	4.58	Yes	0	2	27.8	27	20	72.49	5.22	2.01	2.42169	1	345	No	Yes	No	No
3455	0.8	4.89	7.2	2.2	0.3	4.2	4.9	14.3	304	Female	43	Non-Hispanic White	5	1	109	72	5.1	1.422	3.52	Yes	0	2	36.2	12	15	56.58	5.16	3.139	3.92375	1	380.7	No	Yes	No	No
3456	1.06	7.8	9.7	2.1	0.8	5.3	5.14	15.4	207	Male	26	Mexican American	4	3	121	69	5.1	2.508	4.16	Yes	0	1	35.5	50	30	59.23	4.94	1.468	1.38491	1	469.9	No	Yes	No	No
3461	1.11	5.16	7.1	1.5	0.8	4.4	4.78	14.9	162	Male	80	Non-Hispanic White	4	1	147	85	5.5	2.81	4.22	Yes	1	1	29.6	14	20	80.44	4.66	2.156	1.94234	1	356.9	No	Yes	No	No
3464	1.27	8.67	6.4	2.1	0.5	3.3	4.79	15.5	192	Male	45	Non-Hispanic White	5	1	149	87	4.8	3.569	6.1	Yes	0	1	24.5	22	20	83.1	5.33	2.924	2.30236	1	410.4	No	No	No	No
3465	1.73	3.66	7.7	3	0.9	3.2	3.58	10.8	327	Female	62	Mexican American	3	1	126	62	5.6	2.81	4.14	Yes	1	1	35.9	11	16	97.24	4.66	1.626	0.939884	1	392.6	Yes	No	No	No
3466	0.75	5.24	6.5	2.2	0.3	3.8	4.8	14.9	237	Male	33	Other Race	1	1	118	90	5.7	2.81	5.25	Yes	1	2	40.3	50	45	95.47	5.38	1.987	2.64933	1	505.6	Yes	Yes	No	No
3470	0.88	6.6	5.8	1.8	0.5	3.5	5.75	17.1	241	Male	40	Other Hispanic	1	1	125	85	4.7	3.62	5.07	Yes	0	2	25.8	53	30	96.36	5.11	1.445	1.64205	1	345	No	No	No	No
3471	1.11	9.14	9	3.4	0.5	4.7	4.83	13.9	170	Male	56	Other Race	5	1	130	73	6.1	1.526	3.15	Yes	1	2	37.1	24	17	101.66	6.16	1.242	1.11892	1	499.6	Yes	No	No	No
3474	1.14	4.4	8	3.1	0.4	4	4.82	11.9	259	Female	70	Non-Hispanic Black	3	2	160	83	5.9	3.103	4.63	Yes	1	1	34.5	8	13	76.02	5.44	1.073	0.941228	1	434.2	No	No	No	No
3477	0.91	6.93	9.5	3.4	0.9	4.8	5.2	15.4	336	Male	53	Other Race	5	3	123	77	7.7	4.189	6.18	Yes	1	1	33.2	17	16	114.04	7.94	2.574	2.82857	1	267.7	Yes	Yes	No	No
3480	0.91	5.28	6.7	1.9	0.2	4.5	4.94	13.6	214	Female	32	Other Hispanic	4	1	101	71	5.1	1.81	3.96	Yes	0	2	34.4	22	18	64.53	5.5	2.913	3.2011	1	291.5	No	Yes	No	No
3481	0.88	18.21	6.8	1	0.7	4.9	5.17	15.8	179	Male	57	Mexican American	5	1	157	103	5.1	2.81	5.77	Yes	1	1	27.3	22	18	84.86	4.55	4.482	5.09318	1	380.7	No	No	No	No
3483	1.03	253.46	9.5	3.8	0.6	4.7	5.05	15.2	230	Male	38	Mexican American	2	1	131	80	5.7	2.81	4.68	Yes	0	2	32.8	46	35	55.69	5.11	1.264	1.22718	1	356.9	No	Yes	No	No
3485	1.03	3.76	8.8	2.2	0.8	5.4	5.58	17.3	261	Male	20	Mexican American	4	3	121	81	4.9	2.508	3.96	Yes	0	2	27.6	22	14	77.79	4.94	1.073	1.04175	1	440.2	No	No	No	No
3486	1.19	6.18	8.5	2.7	0.5	4.8	5.63	15.5	342	Male	22	Mexican American	3	1	132	81	5.6	2.81	5.12	Yes	0	2	21.7	22	18	83.98	5.22	2.292	1.92605	1	327.1	No	No	No	No
3487	0.83	5.59	5.6	2.3	0.3	2.7	5.42	16.2	216	Male	42	Other Hispanic	5	1	131	88	5.1	2.81	5.79	Yes	0	2	32.5	32	17	91.05	5.22	2.066	2.48916	1	493.7	No	Yes	No	No
3488	1.01	8.19	9	2.2	0.6	5.9	5.84	16.6	205	Male	35	Non-Hispanic Asian	4	3	126	88	5.8	3.414	6.03	Yes	0	2	33.2	56	32	81.33	5.94	3.816	3.77822	1	559.1	No	Yes	No	No
3489	1.06	6.54	12.3	3.1	0.7	8.3	4.83	13.2	336	Female	41	Mexican American	3	1	118	73	6.2	2.81	3.75	Yes	0	1	36.5	50	32	39.78	5.55	1.208	1.13962	1	249.8	No	No	No	No
3490	0.91	1.98	11.3	4.4	0.7	5.6	5.01	14.3	243	Male	29	Non-Hispanic Asian	3	1	119	69	5.6	2.81	4.76	Yes	0	2	26.9	17	16	98.12	3.55	4.493	4.93736	1	243.9	No	No	No	No
3495	1.4	5.42	7.8	1.8	0.5	5.3	4.13	12.7	237	Female	54	Non-Hispanic White	3	1	146	97	6.6	1.81	4.37	Yes	1	1	43.8	25	27	58.34	6.27	2.721	1.94357	1	291.5	Yes	Yes	No	No
3498	1.24	4.29	6.8	2.5	0.5	3.5	5.18	16.8	286	Male	46	Non-Hispanic Asian	5	1	106	73	5.6	2.81	7.16	Yes	0	1	22.3	16	19	94.59	5	2.71	2.18548	1	362.8	No	No	No	No
3500	0.93	26.91	6.5	2.3	0.6	3.3	5.04	14	316	Male	23	Non-Hispanic White	4	3	110	85	5.2	3.853	5.95	Yes	0	2	38.4	43	20	67.18	5.05	2.732	2.93763	1	350.9	No	No	No	No
3503	0.85	9.46	6.6	2.7	0.7	3	4.05	12.4	429	Female	71	Other Hispanic	2	2	138	58	5.9	2.56	4.65	Yes	0	2	27	28	28	54.81	5.66	2.732	3.21412	1	184.4	No	No	No	No
3509	0.88	2.79	5.8	2.2	0.4	3	4.77	13.6	305	Male	38	Non-Hispanic Black	5	1	125	79	5.9	2.81	5.02	Yes	1	2	32.9	30	23	91.05	6.49	2.314	2.62955	1	339	No	Yes	No	No
3511	1.14	47.41	6.7	1.6	0.5	4.4	5.03	14.5	230	Male	75	Non-Hispanic White	3	1	119	70	8	2.81	5.46	Yes	0	2	31.2	16	13	82.21	6.99	1.727	1.51491	1	315.2	Yes	Yes	No	No
3513	1.19	6.49	8.3	2.8	0.7	4.3	4.85	14.8	221	Male	38	Other Hispanic	1	1	107	71	5.6	2.81	4.71	Yes	0	2	41.1	33	24	81.33	6	2.021	1.69832	1	362.8	No	Yes	No	No
3515	1.03	5.11	13.8	4	0.8	8.5	4.59	14.3	282	Male	46	Mexican American	4	1	125	64	5.9	2.81	3.7	Yes	0	1	25	24	19	88.4	6	1.242	1.20583	1	297.4	Yes	Yes	No	No
3517	1.06	154.82	7.6	1.8	0.5	5.2	4.85	14.1	133	Female	31	Non-Hispanic White	4	2	105	69	5.3	2.017	3.72	Yes	0	2	24.1	17	13	58.34	5	1.637	1.54434	1	237.9	No	No	No	No
3518	0.96	3.94	7.5	2.6	0.4	4.3	5.27	15.6	278	Male	38	Mexican American	2	2	120	80	5.8	2.81	5.92	Yes	0	2	32.3	30	24	87.52	4.94	1.671	1.74063	1	345	No	No	No	No
3521	1.24	10.29	5.8	1.6	0.5	3.3	4.9	15.1	198	Male	49	Non-Hispanic White	4	1	140	97	5.9	2.81	5.77	Yes	0	2	44.5	35	21	121.99	4.94	1.423	1.14758	1	505.6	No	No	No	No
3522	1.14	14.51	5.9	1.7	0.5	3.5	5.01	14	263	Male	48	Non-Hispanic Black	4	1	122	84	5	2.81	3.34	Yes	1	2	31.2	21	18	134.37	5.27	1.118	0.980702	1	345	No	No	No	No
3526	1.32	6.53	8.9	2.5	0.6	5.3	4.86	12.2	331	Female	41	Non-Hispanic White	5	1	89	72	5.2	2.146	4.01	Yes	0	2	56.9	13	14	58.34	5.44	1.344	1.01818	1	279.6	No	Yes	No	No
3527	0.98	51.92	12.1	3.7	0.7	7.4	4.85	12.8	231	Female	38	Mexican American	1	1	118	79	9.3	2.81	5.92	Yes	0	1	36.1	131	108	41.55	12.1	2.935	2.9949	1	148.7	No	No	No	No
3528	1.19	4.4	12.5	2.8	0.9	8.1	4.89	15.6	340	Female	37	Non-Hispanic White	3	1	87	65	5.6	3.233	4.86	Yes	0	2	48.9	12	13	65.42	5.33	1.152	0.968067	1	315.2	No	Yes	No	No
3529	1.29	6.48	11.1	2.9	0.8	7.1	4.86	13.3	298	Female	33	Other Race	3	3	114	75	5.3	3.284	5.22	Yes	0	2	32.5	16	15	64.53	5.55	1.558	1.20775	1	291.5	No	No	No	No
3533	1.22	6.76	8.1	2.8	0.6	4.3	4.77	14	291	Female	57	Other Hispanic	4	1	103	71	5.8	2.81	3.96	Yes	1	1	32.6	29	18	86.63	5	2.382	1.95246	1	362.8	No	No	No	No
3534	1.24	3	6.7	2.3	0.4	3.9	4.44	13.5	259	Male	33	Non-Hispanic Asian	5	1	119	64	5.7	2.81	5.28	Yes	0	2	21.8	14	16	88.4	5.16	1.976	1.59355	1	422.3	No	No	No	No
3538	1.06	4.01	8.1	2.2	1	4.3	4.95	15.8	267	Male	45	Non-Hispanic White	5	3	101	69	5.2	3.672	5.17	Yes	0	2	27.3	26	20	77.79	4.88	1.14	1.07547	1	404.5	No	No	No	No
3539	1.6	13.86	7.7	2.2	0.6	4.8	4.25	13.7	239	Female	38	Non-Hispanic White	5	3	123	84	5.3	2.81	4.24	Yes	0	2	31.7	11	14	61.88	4.61	1.964	1.2275	1	220.1	No	No	No	No
3540	1.24	3.41	8	2.6	0.7	4.5	5.21	14.5	227	Male	33	Non-Hispanic Asian	5	1	122	72	5.6	4.655	7.5	No	0	2	25.7	37	33	81.33	4.94	3.872	3.12258	1	356.9	No	No	No	No
3543	1.06	5.92	6.3	2.5	0.6	3	5.18	15.6	198	Male	23	Non-Hispanic White	5	1	106	62	5.2	2.612	4.65	Yes	0	2	26.5	7	16	87.52	5.88	2.326	2.19434	1	422.3	No	Yes	No	No
3544	0.91	5.03	7	1.6	0.5	4.8	4.19	13.4	154	Female	57	Non-Hispanic White	3	2	130	87	5.8	3.31	4.86	Yes	0	1	41	17	18	83.1	6.38	1.66	1.82418	1	333.1	No	Yes	No	No
3551	0.88	72.34	5.2	1.6	0.6	2.9	4.94	11.8	255	Male	67	Non-Hispanic Black	1	3	110	74	5.8	2.81	4.27	No	0	2	24.1	15	14	132.6	9.33	1.219	1.38523	1	416.4	Yes	No	No	No
3552	1.03	11.63	5.8	1.6	0.5	3.3	4.76	13.1	297	Female	52	Non-Hispanic White	4	1	121	73	5.9	2.974	4.65	Yes	0	2	39.4	24	19	50.39	5.27	1.727	1.6767	1	273.6	No	Yes	No	No
3553	0.91	23.74	7.8	2.8	0.4	4.4	4.4	13.8	224	Female	60	Mexican American	4	1	113	70	5.7	2.81	4.76	Yes	0	1	34.5	22	15	63.65	5.11	4.889	5.37253	1	261.7	No	No	No	No
3554	1.01	8.06	6.6	2	0.4	3.2	4.54	14.1	216	Male	62	Non-Hispanic Asian	5	1	125	69	6.7	2.198	4.06	Yes	1	1	29	16	21	89.28	6.22	2.055	2.03465	1	463.9	Yes	No	No	Yes
3555	1.11	59.04	7.2	1.2	0.7	5	5.05	15.6	136	Female	80	Non-Hispanic White	3	1	151	74	5.5	1.836	3.59	Yes	1	2	24.4	9	13	77.79	5.55	1.614	1.45405	1	469.9	No	Yes	Yes	Yes
3557	0.96	12.2	7.5	1.7	0.6	5	5.11	13.4	194	Male	43	Non-Hispanic White	3	1	117	80	5.9	3.077	4.58	Yes	0	2	51	30	21	89.28	6.22	1.344	1.4	1	463.9	No	Yes	No	No
3560	1.34	5.68	6.8	2.8	0.7	2.8	4.19	13	220	Female	71	Non-Hispanic Asian	5	2	126	76	6	2.612	4.97	No	1	1	29.9	13	17	76.91	5.72	2.416	1.80299	1	374.7	No	No	No	No
3561	1.22	3.36	5.6	1.6	0.4	3.4	4.7	15.8	240	Male	55	Non-Hispanic White	4	3	117	67	5.4	3.414	5.59	Yes	1	1	30.7	41	30	89.28	6.27	2.269	1.85984	1	428.3	No	No	No	No
3562	1.47	7.35	8.4	1.9	0.5	5.7	4.28	13.5	192	Female	68	Non-Hispanic Asian	5	1	137	65	6.2	2.81	6.65	Yes	1	1	29.9	64	43	64.53	5.44	3.127	2.12721	1	428.3	No	Yes	No	No
3563	1.06	4.31	6.9	2.3	0.6	3.5	5.29	15.7	216	Male	22	Non-Hispanic White	5	3	118	82	5.4	1.707	3.44	Yes	0	2	31.2	48	28	76.02	5.22	1.66	1.56604	1	321.2	No	No	No	No
3565	1.29	4.19	8.1	2.5	0.6	4.6	4.63	13.4	304	Female	49	Non-Hispanic White	3	1	106	69	5.6	2.81	4.78	Yes	0	2	32.6	13	15	93.7	4.77	3.342	2.5907	1	315.2	No	No	No	No
3566	1.11	287.96	6.3	2.2	0.5	3.2	4.85	14.6	324	Female	36	Other Race	4	1	170	122	6.1	2.81	5.38	Yes	1	2	37.3	61	67	56.58	6.22	2.235	2.01351	1	333.1	No	Yes	No	No
3570	1.6	2.57	6.5	2.2	0.7	3.4	4.49	14.9	232	Female	53	Non-Hispanic White	4	2	108	68	5.4	2.81	4.81	Yes	0	1	22.1	24	20	101.66	5.11	1.795	1.12187	1	345	No	No	No	No
3571	1.37	50.5	4.6	2.6	0.4	1.5	4.35	13.5	241	Female	48	Other Hispanic	2	2	111	72	6	2.81	5.82	Yes	0	1	31	17	17	54.81	4.77	2.958	2.15912	1	392.6	No	No	No	No
3573	1.06	3.02	4.3	1.5	0.3	2.4	4.74	14.2	216	Male	23	Non-Hispanic Asian	4	3	108	63	5.4	2.974	4.86	No	0	2	28	23	21	100.78	5.33	1.987	1.87453	1	404.5	No	No	No	No
3574	0.93	10.74	5.4	2.7	0.4	2	4.62	13.3	291	Female	41	Non-Hispanic White	4	1	102	74	5.9	3.853	5.61	Yes	1	1	29.1	32	22	65.42	6.55	1.976	2.12473	1	339	No	No	No	No
3575	1.34	3.48	5.4	2.2	0.4	2.6	4.65	14.6	273	Male	36	Non-Hispanic Asian	5	3	133	82	5.5	3.388	5.38	Yes	0	2	23.5	11	13	84.86	5	1.603	1.19627	1	267.7	No	No	No	No
3577	1.37	6.54	13.2	3.4	0.9	8.2	4.46	13.9	382	Female	32	Non-Hispanic White	4	2	100	58	5.4	2.81	5.82	Yes	0	2	29.1	23	19	72.49	5.11	1.287	0.939416	1	255.8	No	Yes	No	No
3578	1.06	5.94	9.5	1.7	0.9	6.5	5.37	14.5	253	Male	61	Non-Hispanic Black	3	1	122	88	5.2	2.81	4.37	Yes	1	1	31.8	28	23	98.12	4.44	1.163	1.09717	1	481.8	No	Yes	No	No
3584	1.24	8.17	5.9	1.9	0.5	3.3	4.88	14.9	230	Female	75	Non-Hispanic White	4	1	100	71	6.3	2.81	6.98	Yes	0	2	27.8	15	18	81.33	6.16	1.705	1.375	1	386.6	No	Yes	No	No
3585	0.88	8.13	8.5	2.3	1.1	4.7	4.44	12.3	339	Female	39	Non-Hispanic White	3	1	111	72	5.2	2.25	3.75	Yes	0	2	30.8	14	16	57.46	5.05	1.479	1.68068	1	285.5	No	Yes	No	No
3586	1.11	8	8.4	2.9	0.6	4.8	4.45	13.8	270	Female	63	Other Hispanic	4	1	125	74	5.8	2.81	7.16	Yes	0	2	34.7	23	21	62.76	5.38	2.01	1.81081	1	321.2	No	No	No	No
3588	1.14	4.83	6.7	3.3	0.5	2.8	5.17	15.2	153	Male	37	Other Hispanic	5	1	136	87	5.1	2.81	4.03	Yes	0	2	33.2	94	48	83.98	4.83	1.569	1.37632	1	297.4	No	No	No	No
3591	0.88	8.16	8.4	3.3	0.7	4.1	4.94	15.1	207	Male	45	Non-Hispanic White	4	1	124	79	5.5	2.81	6.31	Yes	0	1	31.4	47	42	100.78	5.55	6.311	7.17159	1	487.7	No	No	No	No
3592	1.11	2.73	6.2	1.8	0.5	3.7	5.25	15.5	234	Male	46	Non-Hispanic White	5	1	110	68	5.2	2.534	4.27	Yes	0	2	24.3	21	32	99.89	5.05	1.513	1.36306	1	339	No	No	No	No
3598	0.85	11.2	10.8	2.9	0.8	6.8	5.25	15.6	318	Male	31	Non-Hispanic White	4	1	108	71	5.3	2.81	4.89	Yes	0	2	26.9	45	30	82.21	4.16	4.945	5.81765	1	368.8	No	Yes	No	No
3599	2.02	3.33	8.7	1.6	0.5	6.5	4.47	13.3	186	Female	35	Non-Hispanic White	4	1	100	62	5.2	4.603	7.65	Yes	0	2	25.8	30	28	61.88	3.83	2.36	1.16832	1	273.6	No	No	No	No
3600	1.27	5.3	8.2	1.9	0.5	5.5	5.03	13.8	305	Male	70	Other Race	3	1	112	55	5.8	1.448	3.57	Yes	1	1	36.9	19	17	89.28	5.94	2.01	1.58268	1	345	No	Yes	No	No
3606	1.47	4.06	7.5	3.1	0.6	3.6	4.3	13.6	223	Male	23	Non-Hispanic White	3	3	124	69	5.2	2.81	3.83	Yes	0	2	19.6	10	16	81.33	4.5	1.389	0.944898	1	291.5	No	Yes	No	No
3607	1.16	3.47	6.1	1.9	0.7	3.2	5.42	16.3	230	Male	48	Non-Hispanic Asian	5	1	121	85	5.8	3.982	5.97	Yes	1	1	31.2	26	20	80.44	5.72	1.998	1.72241	1	404.5	No	No	No	No
3609	0.75	3.41	10.8	2.6	0.8	7.1	4.83	14.8	262	Male	46	Other Hispanic	1	2	118	77	5.7	2.81	5.95	Yes	0	1	28.7	18	18	97.24	5.05	5.148	6.864	1	279.6	No	Yes	No	No
3610	1.06	3.11	7.8	2.8	0.5	4.2	5.38	15.5	191	Male	27	Non-Hispanic Asian	3	3	117	62	5.2	2.81	4.22	Yes	0	2	25.4	25	23	98.12	5	1.614	1.52264	1	368.8	No	No	No	No
3612	1.03	9.18	6.7	2	0.4	4.1	5.26	16.6	238	Male	60	Mexican American	1	2	127	77	11.8	2.508	4.73	Yes	0	2	26.7	25	19	57.46	14.49	2.811	2.72913	1	255.8	Yes	Yes	No	No
3613	0.7	4.13	8.1	2.2	1	4.7	4.99	15.5	169	Male	46	Other Race	4	2	125	85	5.3	2.81	4.58	Yes	0	1	40.5	42	26	76.02	4.88	1.592	2.27429	1	285.5	No	Yes	No	No
3617	1.11	4.85	9.3	2.7	0.6	5.7	4.5	13.7	263	Female	43	Mexican American	1	2	113	76	5.4	2.81	6.9	Yes	0	1	30.7	9	14	68.07	4.94	2.879	2.59369	1	285.5	No	Yes	No	No
3618	1.84	14.63	5	1.1	0.6	2.9	4.57	13.8	262	Female	72	Non-Hispanic White	4	1	152	73	5.7	2.638	5.22	Yes	0	1	26.1	17	24	55.69	4.83	1.761	0.957065	1	249.8	No	No	No	No
3619	1.06	6.21	9.2	2.9	0.8	4.9	5.38	15.5	208	Male	36	Mexican American	2	1	140	86	5.7	2.81	7.86	Yes	0	2	30.9	34	26	65.42	5.27	11.945	11.2689	1	345	No	Yes	No	No
3620	1.32	25.78	9.3	2.5	0.5	6.1	4.67	13.7	350	Female	53	Mexican American	3	1	141	90	5.4	2.896	4.91	Yes	1	2	49.1	15	15	56.58	4.94	1.66	1.25758	1	368.8	No	No	No	No
3623	1.09	5.23	8.6	2.2	0.9	5.4	4.95	14.8	314	Female	76	Non-Hispanic White	3	1	137	64	6.3	2.81	6.1	Yes	1	1	35.7	36	25	106.08	5.33	3.545	3.25229	1	428.3	No	Yes	No	No
3627	1.4	3.77	8.3	2.8	0.7	4.5	4.54	12.4	269	Female	27	Mexican American	3	1	118	72	5.2	2.81	3.54	Yes	0	2	27.8	15	19	67.18	4.44	1.377	0.983571	1	261.7	No	No	No	No
3629	1.09	7.45	6.6	2.9	0.6	2.8	5.37	12.6	191	Female	74	Non-Hispanic Asian	2	1	144	71	6	2.81	5.17	Yes	1	1	23.2	18	21	53.04	4.94	3.466	3.17982	1	345	No	No	No	No
3631	1.63	20	4.9	1.3	0.4	3.2	4.99	14.6	261	Male	62	Other Hispanic	4	1	130	82	14.5	2.81	7.29	Yes	0	2	24.5	16	11	60.11	18.21	1.727	1.05951	1	184.4	Yes	Yes	No	No
3632	1.06	8.36	6.4	1.5	0.6	4.3	4.83	14.9	246	Male	52	Non-Hispanic Asian	5	1	143	94	5.4	2.81	5.51	Yes	1	2	28.3	34	32	107.85	5.11	1.953	1.84245	1	487.7	No	No	No	No
3633	0.93	18.26	7.9	3.1	0.6	4	4.43	14.9	297	Male	68	Non-Hispanic Black	2	1	134	94	4.6	2.81	4.86	Yes	0	2	35.4	14	17	98.12	5.05	0.982	1.05591	1	249.8	No	Yes	No	No
3634	1.19	4.88	5.3	1.1	0.4	3.5	5.04	14.7	206	Male	33	Non-Hispanic White	3	1	126	83	4.8	2.81	3.9	Yes	0	2	28.7	17	13	68.95	5.5	1.264	1.06218	1	380.7	No	No	No	No
3636	0.96	20.48	7	2.6	0.8	3.4	5.1	15.9	190	Female	71	Non-Hispanic White	4	1	128	70	5.8	2.81	4.06	No	1	1	25.8	18	20	62.76	4.77	3.963	4.12812	1	309.3	No	No	No	No
3637	0.93	8.95	8.9	3.1	0.6	5.1	4.82	11	297	Female	38	Non-Hispanic Black	4	2	107	63	6	2.81	5.02	Yes	0	2	31.5	16	16	76.91	4.66	1.468	1.57849	1	190.3	No	No	No	No
3639	1.37	9.07	7.9	3	0.5	4.3	4.52	14.9	265	Female	67	Non-Hispanic White	4	2	133	75	7.3	2.81	5.92	Yes	0	2	35.5	29	45	113.15	13.54	3.59	2.62044	1	291.5	Yes	Yes	No	No
3640	1.16	8.94	10.8	4.2	0.8	5.6	4.33	11.9	411	Female	48	Non-Hispanic Black	2	3	107	83	6.8	2.81	4.76	No	0	2	54.7	14	13	60.11	5.83	1.321	1.13879	1	297.4	Yes	Yes	No	No
3641	1.16	9.48	7.4	1.2	0.5	5.4	4.94	15.3	186	Male	80	Non-Hispanic White	1	2	104	56	6.4	2.224	3.9	Yes	1	1	29.9	10	19	129.06	5.66	1.095	0.943966	1	380.7	No	No	No	No
3644	1.24	18	7.7	1.4	0.6	5.6	5.05	14.6	211	Male	48	Non-Hispanic White	4	1	129	79	7.3	2.81	4.47	Yes	1	1	32.8	33	23	76.02	9.33	1.231	0.992742	1	273.6	Yes	Yes	No	No
3647	1.29	4.69	6.7	1.2	0.6	4.4	4.29	14.1	212	Male	57	Mexican American	1	1	165	77	5.5	2.81	4.4	Yes	1	2	29.1	114	67	51.27	5.77	2.258	1.75039	1	232	No	Yes	No	No
3650	1.01	9.17	9.5	1.4	0.6	7.2	4.79	15.6	229	Male	62	Non-Hispanic White	3	1	124	76	5.1	2.81	4.65	Yes	1	1	28.2	20	17	86.63	4.88	2.518	2.49307	1	398.5	No	No	No	No
3654	1.4	4.2	7	2.6	0.7	3.6	5.12	15.3	235	Male	34	Mexican American	3	1	124	84	5.5	3.181	5.3	Yes	0	2	28.7	26	18	89.28	5.22	1.795	1.28214	1	309.3	No	No	No	No
3656	1.11	3.47	10.3	3.5	1	5.3	5.52	16.1	199	Male	71	Mexican American	1	1	148	77	6.8	2.81	4.78	Yes	1	2	35.9	17	20	74.26	5.38	1.931	1.73964	1	386.6	No	Yes	Yes	No
3657	1.09	15.29	8.1	2.6	0.8	4.5	5.16	14.1	291	Female	55	Mexican American	3	2	110	70	6.1	2.81	6.08	Yes	0	2	27.6	17	15	73.37	4.88	2.258	2.07156	1	261.7	No	Yes	No	No
3658	0.91	7.3	6.8	2.3	0.4	3.6	4.55	13.8	290	Male	58	Non-Hispanic Asian	5	1	136	83	4.7	2.81	3.1	Yes	1	1	34.2	17	15	72.49	7.83	1.806	1.98462	1	249.8	No	No	No	Yes
3661	0.8	77.12	6.8	2.3	0.7	3.5	4.99	15	185	Male	55	Other Hispanic	2	1	108	69	5.7	2.81	4.63	Yes	0	1	27.8	36	24	100.78	4.5	3.522	4.4025	1	446.1	No	No	No	No
3666	1.29	4.9	12	2.3	0.8	8.7	4.69	16	264	Male	32	Other Hispanic	2	2	114	68	5.5	2.81	5.61	Yes	0	2	26.4	21	20	74.26	4.77	2.461	1.90775	1	303.3	No	Yes	No	No
3667	1.22	4.55	6.6	2.2	0.5	3.8	4.81	13.3	242	Male	31	Other Hispanic	1	1	124	81	5.6	3.233	5.28	Yes	0	2	27.7	29	29	79.56	4.83	1.964	1.60984	1	380.7	No	No	No	No
3668	1.24	41.74	5.7	1.7	0.5	3.2	4.41	14.3	306	Female	41	Non-Hispanic White	2	1	153	93	5.2	2.81	4.4	Yes	1	2	31.6	28	37	64.53	5	2.224	1.79355	1	309.3	No	Yes	No	No
3671	1.16	3.52	8.9	2.4	0.5	5.7	5.62	14.3	272	Female	44	Non-Hispanic Asian	4	1	134	93	6	2.81	4.42	Yes	1	2	37.3	11	13	52.16	5.55	1.524	1.31379	1	315.2	No	No	No	No
3672	1.24	6.41	6.2	2.3	0.6	3.1	5.63	15.7	184	Male	34	Non-Hispanic Black	5	1	143	96	5.6	3.776	5.53	Yes	1	1	38.9	25	30	87.52	6.38	1.276	1.02903	1	380.7	No	No	No	No
3673	1.14	22.02	14	1.7	0.9	11.3	4	10.9	324	Female	80	Mexican American	3	1	126	64	6.8	2.81	2.2	Yes	1	1	24.3	8	11	83.98	5.22	2.292	2.01053	1	380.7	No	No	No	No
3674	1.37	21.31	11.2	3.8	0.8	6.3	4.74	13.7	351	Female	29	Non-Hispanic White	5	1	124	86	5.5	2.81	6.49	Yes	1	2	35.7	31	26	50.39	6.05	3.139	2.29124	1	339	No	No	No	No
3676	1.06	7.89	9.3	2.9	0.8	5.4	4.4	14.7	378	Female	46	Non-Hispanic Asian	5	3	100	65	5.6	2.81	5.48	Yes	0	1	21.9	13	13	53.92	5	2.506	2.36415	1	303.3	No	Yes	No	No
3677	1.16	11.94	7.6	2.5	0.7	4.1	5.31	12.2	201	Female	33	Non-Hispanic Asian	2	1	112	69	5.5	2.81	3.75	Yes	0	2	21.5	13	16	77.79	4.77	1.276	1.1	1	255.8	No	No	No	No
3680	1.01	87.03	7.4	3.7	0.6	2.8	3.86	12.3	248	Male	80	Non-Hispanic White	4	1	135	60	6.2	2.81	7.89	No	1	1	24.6	17	25	151.16	5.27	5.668	5.61188	1	505.6	No	No	No	Yes
3683	1.03	67.98	8.3	2.1	0.7	5	5.33	13.3	280	Male	80	Other Race	3	1	110	62	10.3	2.81	3.08	Yes	1	2	28.9	11	12	92.82	12.55	1.14	1.1068	1	339	Yes	Yes	No	No
3685	1.06	26.97	10.3	2.5	0.7	6.5	5.21	17.3	216	Male	51	Non-Hispanic White	1	2	143	83	4.9	2.81	2.97	Yes	1	1	30.7	18	20	65.42	8.94	1.321	1.24623	1	237.9	Yes	Yes	Yes	No
3687	1.09	10.67	9.7	2.8	0.5	6	5.51	14.5	281	Male	39	Non-Hispanic White	5	1	159	102	6.1	2.81	5.15	Yes	1	2	36.1	43	30	90.17	5	1.637	1.50183	1	446.1	No	No	No	No
3689	1.47	4.29	7.4	1.5	0.6	5.2	4.36	11.7	292	Female	39	Non-Hispanic Asian	5	1	104	67	5.1	2.896	4.99	Yes	0	2	23.9	25	23	50.39	4.61	1.569	1.06735	1	232	No	No	No	No
3690	1.4	10	14.5	2.6	1	10.7	4.21	12.4	255	Female	22	Non-Hispanic White	3	3	110	75	5.3	2.948	5.46	Yes	0	2	36.8	13	16	52.16	4.27	3.206	2.29	1	261.7	No	No	No	No
3692	1.24	6	9.8	3.1	0.7	5.9	4.57	12.8	195	Female	65	Non-Hispanic Black	5	2	158	86	6	2.81	6	Yes	1	1	35.1	11	14	80.44	4.33	1.885	1.52016	1	374.7	No	Yes	No	No
3693	0.7	37.82	7.4	1.6	0.5	4.4	4.63	14.1	219	Male	72	Other Hispanic	4	2	146	69	6.9	2.81	4.4	No	1	1	25.4	15	15	79.56	10.16	5.272	7.53143	1	362.8	Yes	Yes	No	No
3695	1.32	5.94	4.5	1.7	0.4	2.2	4.44	11.1	234	Female	34	Non-Hispanic Asian	3	1	109	73	5.3	3.129	5.02	No	0	2	25.5	19	20	61.88	5.05	1.423	1.07803	1	261.7	No	No	No	No
3696	0.88	5.06	8.8	2.8	0.8	4.9	3.78	14.3	329	Male	47	Other Hispanic	1	1	143	97	4.2	3.155	5.9	Yes	1	1	27.5	16	16	82.21	4.39	4.335	4.92614	1	243.9	No	Yes	No	No
3698	1.19	5.47	8	2	0.7	5	4.97	15.8	198	Male	47	Mexican American	4	2	116	70	5.6	2.741	4.45	Yes	0	2	31.6	22	24	91.05	5.55	1.321	1.11008	1	487.7	No	No	No	No
3699	1.22	6.88	5.1	1.9	0.6	2.2	4.05	13.5	265	Female	74	Non-Hispanic White	3	2	136	74	6.4	2.81	3.72	No	1	1	28.6	15	20	56.58	6.38	1.637	1.3418	1	255.8	Yes	No	No	No
3701	1.58	6.82	5.9	2.2	0.4	3.2	4.47	12.8	201	Female	52	Mexican American	4	1	136	91	5.9	2.81	6.21	Yes	0	2	27.7	7	15	65.42	5.83	1.897	1.20063	1	297.4	No	No	No	No
3707	1.06	11.84	5.9	2	0.6	3	4.87	15.3	238	Male	71	Non-Hispanic White	4	1	123	58	5.5	2.457	4.03	Yes	1	1	26.6	21	18	81.33	5.83	1.321	1.24623	1	422.3	Yes	Yes	No	No
3710	1.16	47.76	6.1	1.4	0.4	4.2	4.88	14.1	179	Male	74	Non-Hispanic Black	3	1	95	67	5.3	2.276	4.19	Yes	1	1	42.3	16	18	115.8	6.22	1.75	1.50862	1	196.3	No	No	Yes	No
3711	1.86	3.9	7.3	1.9	0.7	4	4.58	14.9	240	Female	60	Non-Hispanic White	5	1	116	73	5.3	2.81	5.77	Yes	0	2	23.4	19	26	70.72	4.66	1.818	0.977419	1	309.3	No	No	No	No
3714	1.29	9.69	10.2	4.2	1.1	4.6	4.76	14.6	325	Female	80	Other Hispanic	2	2	139	67	5.1	4.577	6.59	Yes	1	1	29.1	15	17	64.53	5.94	1.806	1.4	1	458	No	No	No	No
3716	1.4	6.45	8.4	1.8	0.8	4.8	4.69	14.3	267	Female	53	Other Hispanic	5	1	130	74	5.4	1.965	4.11	Yes	0	2	28.6	18	20	76.02	4.77	1.852	1.32286	1	249.8	No	No	No	No
3718	1.78	4.23	7.1	3	0.4	3.4	4.45	13	289	Female	49	Non-Hispanic Asian	5	1	107	64	5.6	2.81	8.3	Yes	0	1	28.6	38	30	55.69	4.55	2.552	1.43371	1	321.2	No	No	No	No
3719	1.24	9.12	7.6	2.2	0.5	4.7	4.5	14.1	206	Female	65	Other Hispanic	1	2	148	85	5.6	4.293	6.13	Yes	0	1	25.4	17	21	67.18	5.11	1.535	1.2379	1	232	No	Yes	No	No
3720	1.63	14.34	5.5	1.5	0.6	3.2	4.67	14.1	250	Female	66	Non-Hispanic White	4	1	109	67	5.5	2.819	5.2	Yes	1	1	23.8	20	28	65.42	5.27	1.84	1.12883	1	273.6	No	Yes	No	No
3721	0.88	7.8	4.5	1.5	0.4	2.4	4.28	12	262	Female	36	Non-Hispanic Black	2	1	121	80	5.2	3.051	4.34	Yes	0	2	29.5	12	15	68.95	5.72	0.971	1.10341	1	220.1	No	Yes	No	No
3723	1.01	2.22	3.2	1.1	0.4	1.6	4.45	14.6	218	Male	48	Non-Hispanic White	4	1	91	62	5.6	3.672	5.12	Yes	0	1	26.2	20	27	105.2	5.66	0.982	0.972277	1	345	No	Yes	No	No
3729	0.91	3.32	4.6	1.8	0.4	2.4	4.81	14.5	185	Male	36	Non-Hispanic Black	4	1	133	73	5.4	2.81	3.78	Yes	0	2	26.5	37	24	108.73	4.44	1.118	1.22857	1	362.8	No	No	No	No
3731	1.16	4.76	6.8	1.4	0.5	4.7	4.4	13.9	193	Male	50	Other Race	5	2	119	74	5.2	2.81	6.47	Yes	0	2	31.8	23	23	77.79	4.66	1.231	1.06121	1	333.1	No	Yes	No	No
3732	1.09	7.17	6.3	1.7	0.5	4	4.3	11.7	189	Female	69	Mexican American	2	1	139	77	5.8	3.103	4.89	Yes	0	2	49.8	15	28	51.27	5.77	1.682	1.54312	1	356.9	No	No	No	No
3734	0.96	21.41	7.9	3.2	0.4	3.9	4.92	14.1	271	Female	28	Non-Hispanic White	4	1	122	89	7	2.81	5.79	Yes	0	2	40.6	177	162	45.97	5.66	2.19	2.28125	1	309.3	Yes	Yes	No	No
3737	1.24	11.32	8.9	1.6	0.8	6.2	5.19	16.3	212	Male	72	Non-Hispanic White	4	2	156	104	5.1	2.81	3.93	Yes	0	2	27.7	17	15	100.78	4.44	1.648	1.32903	1	321.2	No	Yes	No	No
3739	0.91	3.48	5.2	1.7	0.6	2.7	5.42	15.9	228	Male	57	Non-Hispanic White	2	1	134	76	5.6	3.077	5.66	Yes	0	1	25.2	12	19	67.18	5.38	3.963	4.35495	1	345	No	Yes	No	No
3740	1.09	5.51	6.2	2.3	0.5	3.3	4.84	14.5	252	Male	64	Other Hispanic	2	1	158	83	5.8	1.836	4.45	Yes	1	1	28.7	23	17	69.84	7.11	3.511	3.2211	1	285.5	No	Yes	No	No
3741	1.22	6.62	10.5	4.5	0.8	4.9	4.47	14.2	246	Male	28	Non-Hispanic White	3	1	105	54	5.3	5.017	7.21	Yes	0	1	23.2	16	20	91.05	4.72	2.314	1.89672	1	386.6	Yes	Yes	No	No
3742	0.98	8.61	8.7	1.8	0.7	6	5.27	16.3	194	Male	39	Non-Hispanic White	1	1	120	87	5.4	2.81	5.09	No	0	2	37.2	41	26	106.96	5.05	2.529	2.58061	1	374.7	No	No	No	No
3743	1.03	3.67	7.4	2	0.6	4.7	5.5	16.7	121	Male	51	Other Hispanic	1	1	134	85	5.8	4.681	6.88	Yes	0	1	29.2	21	20	86.63	5.16	2.732	2.65243	1	469.9	No	Yes	No	No
3744	1.34	3.64	8.6	2.8	0.8	4.6	4.4	13.6	207	Male	72	Non-Hispanic White	4	2	141	64	5.3	1.81	3.88	Yes	1	1	32.9	23	22	111.38	4.88	1.795	1.33955	1	339	No	Yes	Yes	Yes
3745	1.03	3.61	8.9	4	0.8	3.9	5.11	15.3	141	Male	47	Mexican American	2	3	120	72	6.3	3.853	6.15	Yes	0	1	35.9	26	21	69.84	5.66	2.845	2.76214	1	386.6	No	No	No	No
3746	0.93	3.61	5.7	2	0.4	3.2	5.28	16	181	Male	54	Other Race	4	1	138	91	5.6	4.241	6.21	Yes	0	1	31.5	15	17	88.4	5.72	2.393	2.57312	1	345	No	No	No	No
3748	1.63	7.37	7.1	3.7	0.6	2.6	4.57	12.8	366	Female	59	Non-Hispanic Black	2	2	169	87	5.7	2.81	6.75	Yes	1	2	20.5	15	20	55.69	4.88	2.856	1.75215	1	297.4	No	Yes	No	No
3749	1.32	13.16	8.4	4.2	0.8	3.3	4.98	15.6	342	Male	39	Mexican American	1	1	142	94	6.4	2.81	6.28	Yes	1	1	28.3	38	25	75.14	5.66	3.455	2.61742	1	232	No	No	No	No
3751	1.37	13.37	5.7	3	0.3	2.1	4.43	13.6	384	Female	54	Non-Hispanic Asian	5	1	119	73	6.2	3.982	6.23	Yes	1	2	31.3	43	30	54.81	5.83	2.145	1.56569	1	374.7	No	No	No	No
3754	1.01	5.29	8.2	3.1	0.7	4.2	4.75	15.1	202	Male	62	Other Hispanic	1	1	112	76	10.5	2.664	4.78	Yes	1	2	27.3	18	14	75.14	10.55	2.653	2.62673	1	297.4	Yes	Yes	No	No
3756	1.11	6.59	7.1	2	0.5	4.4	4.71	13.2	284	Female	58	Other Hispanic	3	1	117	81	6.2	2.81	4.68	Yes	0	2	37.1	21	20	45.08	5.55	2.269	2.04414	1	232	No	No	No	No
3758	1.22	26.13	11.1	2.9	0.9	7.1	4.9	15.2	226	Female	65	Non-Hispanic White	3	2	88	60	9	1.422	3.57	Yes	1	1	32.4	16	17	119.34	11.32	2.224	1.82295	1	434.2	Yes	Yes	No	No
3759	1.19	5.61	6.8	2.6	0.4	3.5	4.91	14.3	206	Female	61	Mexican American	3	1	131	78	7.1	1.862	4.01	Yes	0	2	33.6	25	22	61.88	9.66	2.303	1.93529	1	273.6	No	No	No	No
3760	1.29	10.15	9.3	2.1	0.7	6.4	4.88	13.7	267	Female	57	Non-Hispanic Black	3	2	96	55	5.7	3.931	5.79	Yes	1	1	46.3	11	16	85.75	5.44	1.445	1.12016	1	273.6	No	Yes	No	No
3761	0.88	4.26	9.6	2.1	0.6	6.4	4.99	14.6	275	Male	38	Non-Hispanic White	4	3	125	73	5.4	2.56	4.22	Yes	0	2	32.2	24	20	80.44	5.55	1.897	2.15568	1	321.2	No	Yes	No	No
3762	1.24	37.52	11.6	2.7	0.8	7.8	5.1	12.5	456	Female	56	Non-Hispanic Black	4	3	177	98	9.5	3.414	5.64	Yes	1	1	43.2	17	13	61	12.32	2.405	1.93952	1	333.1	Yes	No	No	No
3763	1.19	4.78	7.5	1.7	0.6	5	4.93	14.7	180	Male	43	Non-Hispanic Black	5	1	126	78	5.6	5.043	6.7	No	0	1	27.4	19	21	83.1	5.16	1.129	0.948739	1	309.3	No	No	No	No
3765	1.29	4.84	11.4	5.6	1	4.3	5.01	13.2	250	Female	49	Non-Hispanic Black	3	1	129	91	6.3	2.81	6.28	Yes	1	2	36.1	24	21	67.18	4.94	2.111	1.63643	1	255.8	No	Yes	No	No
3768	1.06	5.54	6.5	1.3	0.6	4.5	4.91	14.4	187	Male	73	Non-Hispanic White	4	2	123	69	5.9	1.319	4.11	Yes	0	1	40.2	14	17	66.3	8.44	4.053	3.82358	1	327.1	No	Yes	No	No
3770	1.03	112.22	9.1	1.9	1	5.2	4.63	14.3	195	Male	80	Non-Hispanic White	4	2	141	61	5.8	1.241	3.52	Yes	1	1	33.4	23	25	76.02	6.61	2.913	2.82816	1	398.5	Yes	Yes	No	No
3771	1.4	12.22	5	1.9	0.3	2.7	4.35	12.9	323	Female	60	Non-Hispanic White	3	2	116	64	8.6	4.5	6.83	Yes	0	1	23.4	16	12	45.97	11.82	2.179	1.55643	1	249.8	Yes	No	No	No
3774	1.11	32.78	7.5	1.6	0.8	4.7	4	11.6	284	Female	60	Non-Hispanic Black	4	2	146	81	6.6	1.784	3.28	Yes	1	2	35.5	13	16	110.5	6.05	1.039	0.936036	1	446.1	No	No	No	No
3775	1.81	4.12	8.4	1.6	0.7	5.9	5.03	15.2	289	Male	59	Non-Hispanic White	3	3	125	79	5.5	2.81	5.22	Yes	0	1	24.7	17	22	85.75	5.55	1.818	1.00442	1	285.5	No	Yes	No	No
3777	0.98	7.04	7.8	2.2	0.7	4.7	4.74	15.1	311	Male	49	Non-Hispanic White	4	1	118	81	6.1	1.552	3.57	Yes	1	1	38.1	21	14	64.53	6.72	2.439	2.48878	1	398.5	Yes	No	No	No
3778	1.24	1.97	4.8	1.9	0.5	2	5.22	15.8	165	Male	22	Non-Hispanic Black	2	3	109	71	5.3	2.81	4.27	No	1	2	23.1	109	63	93.7	4.94	1.163	0.937903	1	422.3	No	No	No	No
3779	1.06	7.4	7.5	2.4	0.5	4.4	4.58	14.5	150	Male	36	Other Hispanic	3	1	130	77	4.5	2.81	5.17	No	0	2	22.9	19	15	83.1	5.27	2.687	2.53491	1	350.9	No	No	No	No
3781	1.03	11.9	8.3	2.6	0.6	4.7	4.09	12.4	287	Female	30	Non-Hispanic White	3	1	124	81	5	2.81	4.84	Yes	0	2	22.7	12	19	67.18	5	1.558	1.51262	1	291.5	No	Yes	No	No
3786	1.27	1807.48	6.4	3.2	0.4	2.5	4.66	13.2	290	Female	32	Non-Hispanic Black	4	3	142	108	5.9	2.81	4.19	Yes	1	2	36.2	107	92	76.91	4.77	1.716	1.35118	1	333.1	No	No	No	No
3787	0.96	3.79	6.8	3.1	0.3	3.1	5.71	14.8	172	Male	45	Non-Hispanic Asian	5	1	119	69	5.8	2.81	6.36	No	0	1	28.8	22	20	79.56	4.88	2.292	2.3875	1	261.7	No	No	No	No
3788	1.5	6.79	4.7	2.5	0.4	1.7	4.41	14	268	Female	34	Non-Hispanic Black	4	2	142	105	5.3	2.81	6.7	Yes	1	1	29.5	7	12	65.42	4.83	1.626	1.084	1	208.2	No	No	No	No
3792	1.09	5.62	12.7	2.4	0.8	9.4	4.8	14.5	276	Female	22	Mexican American	2	3	98	61	5.4	2.81	4.27	Yes	0	2	28.9	17	13	49.5	4.83	1.185	1.08716	1	297.4	No	No	No	No
3793	1.22	4.23	4.5	1.6	0.4	2.4	5.41	15.4	232	Male	25	Non-Hispanic Asian	4	3	133	85	5.6	2.81	4.29	Yes	0	2	22.2	15	15	83.1	4.5	1.14	0.934426	1	327.1	No	No	No	No
3796	1.01	16.56	9.2	2.5	0.7	5.3	5.15	15.5	227	Male	53	Non-Hispanic Asian	5	1	120	74	5.6	2.56	4.19	Yes	1	2	28.6	15	17	86.63	5.55	1.558	1.54257	1	487.7	No	Yes	No	No
3797	1.45	8.08	6.1	1.7	0.5	3.8	4.95	13.8	141	Female	50	Non-Hispanic Asian	3	1	107	73	5.6	3.543	5.61	No	0	2	32.5	11	14	46.85	5.05	1.535	1.05862	1	285.5	No	Yes	No	No
3798	1.32	7.14	5.8	2.3	1	2.5	4.39	13.6	165	Female	55	Non-Hispanic White	4	1	125	80	5.8	2.81	5.3	Yes	0	2	22.2	32	23	60.11	5.55	2.439	1.84773	1	333.1	No	No	No	No
3799	1.22	4.51	6.3	1.1	0.8	4.2	4.65	15	201	Male	48	Non-Hispanic White	4	2	123	83	5	2.81	5.56	Yes	1	1	25.5	55	50	89.28	4.77	3.218	2.6377	1	333.1	No	Yes	No	Yes
3805	0.85	3.84	10	3.5	0.7	5.3	5.47	14.9	376	Male	23	Other Hispanic	4	1	116	84	5.5	2.81	6.13	Yes	0	2	46.6	21	18	83.1	4.88	2.032	2.39059	1	350.9	No	No	No	No
3806	1.14	35.99	9.4	2.6	0.6	5.8	5.17	15.8	216	Male	48	Mexican American	1	1	122	66	5.6	2.81	4.53	Yes	0	2	32.1	38	22	66.3	4.94	1.795	1.57456	1	232	No	Yes	No	No
3807	1.11	5.7	10	2.5	0.8	6.6	4.91	15	310	Male	24	Non-Hispanic Asian	4	3	104	65	5.3	2.87	4.5	Yes	0	2	29.5	9	21	74.26	5.27	1.298	1.16937	1	440.2	No	Yes	No	No
3809	1.24	7.71	10.4	3.2	1.3	5.6	4.45	14.4	372	Male	76	Non-Hispanic White	3	1	103	71	6.5	2.81	2.92	Yes	1	2	30.4	29	23	129.06	5.05	2.168	1.74839	1	386.6	Yes	Yes	No	No
3811	0.75	10.38	8.2	2.1	0.5	5.2	5.39	14.9	324	Female	21	Mexican American	3	3	106	76	5.7	2.845	5.04	Yes	0	2	38.2	29	16	50.39	6.16	3.364	4.48533	1	309.3	No	No	No	No
3814	1.71	7.35	6.7	0.7	0.7	4.8	4.41	13.8	265	Male	71	Non-Hispanic White	5	1	121	77	5.7	2.81	6.98	Yes	0	1	27.3	14	17	79.56	5.55	2.281	1.33392	1	315.2	No	No	No	No
3815	0.88	2.58	8.6	1.8	0.4	6.2	4.33	14	247	Female	47	Non-Hispanic Asian	5	1	107	74	5.2	2.81	3.59	No	0	1	29.6	22	19	55.69	4.66	2.766	3.14318	1	339	No	No	No	No
3816	1.37	8.33	5.7	1.9	0.4	3.4	4.46	14.2	290	Female	63	Mexican American	3	1	138	81	5.6	3.698	5.74	Yes	0	1	32	27	21	62.76	5.33	1.648	1.20292	1	261.7	No	No	No	No
3825	1.09	5.25	6.8	2.2	0.4	3.9	5.29	15.7	166	Male	68	Other Hispanic	3	2	95	59	5.5	2.922	4.73	Yes	0	1	25.9	17	17	64.53	5.38	1.761	1.6156	1	350.9	No	Yes	No	No
3826	1.06	17.45	7.8	2.6	0.5	4.4	4.51	12.5	272	Female	47	Other Hispanic	2	3	145	86	5.5	2.715	5.17	Yes	0	1	31.7	16	16	53.92	6.16	3.218	3.03585	1	303.3	No	No	No	No
3827	1.06	10.26	10.7	3.9	0.9	5.6	4.58	13.5	300	Female	40	Mexican American	4	2	84	49	5.6	2.81	4.24	Yes	0	2	28.3	10	12	70.72	4.11	2.043	1.92736	1	321.2	No	No	No	No
3829	1.03	5.07	8.2	2.5	0.5	5.1	4.63	13.9	315	Female	31	Non-Hispanic Asian	4	3	94	65	5.4	2.56	4.19	No	0	2	31.8	20	19	58.34	5	1.535	1.49029	1	267.7	No	No	No	No
3830	1.27	4.81	6.6	1.6	0.4	4.5	4.66	15.2	240	Female	65	Non-Hispanic White	5	1	95	61	6.2	2.741	4.65	Yes	0	1	26.4	50	34	65.42	5.66	1.671	1.31575	1	226	No	Yes	No	No
3831	1.06	10	11.7	2.6	0.7	8.2	4.47	13.4	366	Female	37	Non-Hispanic White	5	1	115	74	5.8	2.948	4.6	Yes	0	2	44.9	14	11	45.97	4.77	1.479	1.39528	1	261.7	Yes	No	No	No
3832	1.16	3.9	5.1	2.1	0.4	2.5	4.68	14.4	232	Male	34	Non-Hispanic White	5	3	110	72	5.3	2.81	5.77	Yes	0	2	31.6	40	23	77.79	4.55	1.626	1.40172	1	339	No	No	No	No
3833	0.91	7.71	12.8	2.8	0.7	8.7	4.64	13.3	319	Female	43	Other Hispanic	4	1	101	67	5.6	3.051	5.3	Yes	0	1	29.3	10	13	65.42	6.27	3.161	3.47363	1	345	No	Yes	No	No
3834	1.58	38.76	6.4	1.5	0.6	4.3	5.3	17.2	201	Male	70	Non-Hispanic White	5	1	149	78	6.1	2.172	4.45	Yes	1	1	26.7	33	30	82.21	6.11	1.682	1.06456	1	202.2	No	Yes	No	No
3835	1.34	9.44	10	2.4	0.7	6.4	4.52	12.4	268	Female	45	Other Hispanic	3	1	145	103	5.1	3.853	5.95	Yes	1	1	33.3	21	19	58.34	5.05	1.806	1.34776	1	368.8	No	No	No	No
3836	1.14	10	7.8	1.7	0.6	5.4	4.99	14.2	178	Female	41	Mexican American	1	1	111	80	6.9	2.81	4.34	Yes	0	2	35.9	52	24	50.39	5.55	2.506	2.19825	1	243.9	No	No	No	No
3837	0.96	890	9.8	3.4	0.8	5.5	4.2	8.3	231	Female	61	Non-Hispanic Black	5	2	130	58	7.3	2.81	4.16	No	1	1	33.4	10	13	228.96	7.66	1.321	1.37604	1	434.2	Yes	No	No	No
3838	1.06	10.4	6.3	1.7	0.5	3.9	4.4	13.3	216	Male	59	Non-Hispanic Asian	5	1	146	89	6.4	3.931	5.87	Yes	0	1	22.6	17	19	83.1	6.27	2.1	1.98113	1	327.1	No	No	No	No
3839	1.73	17.72	9.1	1.7	0.8	6.1	4.56	13.1	254	Female	80	Non-Hispanic White	3	2	143	89	5.7	1.758	4.16	Yes	1	1	29	12	20	110.5	5.33	1.66	0.959538	1	345	No	No	Yes	No
3840	1.24	30.38	6.1	1.9	0.5	3.5	5.37	16.7	152	Male	64	Mexican American	1	1	125	71	5.3	3.026	4.97	Yes	1	2	24.4	16	24	72.49	5.5	1.66	1.33871	1	463.9	No	No	No	No
3841	1.29	5.84	4.6	2.1	0.5	2	5.36	16.3	216	Male	67	Non-Hispanic White	5	1	125	73	5.8	2.276	4.14	Yes	1	1	30.9	17	21	73.37	6.05	1.377	1.06744	1	291.5	No	Yes	No	No
3844	0.96	8.04	9.3	2.5	0.7	5.9	4.51	14	191	Female	41	Other Race	2	2	110	70	5.4	2.81	5.15	Yes	0	2	28.8	30	23	69.84	5.16	2.111	2.19896	1	226	No	Yes	No	No
3845	1.11	28.61	6.6	1.7	0.5	3.7	4.6	12.8	238	Female	75	Non-Hispanic White	3	2	119	75	5.7	2.81	4.37	Yes	1	1	36.5	11	16	68.95	5	1.784	1.60721	1	226	No	No	No	No
3849	1.01	5.24	3.9	1.2	0.4	2.2	4.96	14.4	219	Male	29	Non-Hispanic White	4	2	109	69	5.2	2.327	3.78	Yes	0	2	20.6	13	16	79.56	5.22	1.084	1.07327	1	303.3	No	No	No	No
3851	0.98	5.36	7.8	2.1	0.5	5	5.39	16.5	165	Male	33	Non-Hispanic White	3	3	114	70	5	1.965	3.62	No	1	2	25.9	69	28	88.4	5.66	1.671	1.7051	1	380.7	Yes	No	No	No
3852	0.26	7.9	6.4	2.3	0.8	3.1	4.58	13.8	445	Male	27	Other Hispanic	3	1	131	59	4.9	2.81	7.24	Yes	0	2	33.9	125	81	124.64	5.11	2.732	10.5077	1	261.7	No	No	No	No
3853	1.27	9.61	8.2	2.8	0.5	4.8	4.37	13.6	207	Female	35	Mexican American	1	1	156	108	5.3	2.81	5.22	Yes	0	2	29	15	19	56.58	5.05	1.253	0.986614	1	226	No	No	No	No
3854	1.24	50.4	9.8	3.4	0.9	5	4.27	13	223	Female	80	Non-Hispanic White	4	2	128	59	8.2	2.81	3.26	Yes	1	1	26.3	22	34	102.54	10.66	1.648	1.32903	1	428.3	Yes	No	No	No
3855	1.24	4.66	6.2	2.2	0.5	3.3	4.23	12.6	197	Female	52	Non-Hispanic Asian	3	1	105	57	5.6	2.81	5.4	Yes	0	2	23.3	13	15	55.69	5.16	1.468	1.18387	1	255.8	No	No	No	No
3857	1.16	18.2	7.6	1.7	0.6	4.9	5.62	16.3	253	Male	58	Non-Hispanic Asian	4	1	117	76	5.9	3.233	4.97	Yes	1	1	28	29	22	59.23	6	1.332	1.14828	1	422.3	No	No	No	No
3859	1.09	3.86	7.7	2	0.6	4.8	4.72	14.8	260	Male	55	Non-Hispanic Asian	5	1	122	91	5.8	2.81	3.75	Yes	1	1	24.3	24	22	72.49	5.11	1.084	0.994495	1	422.3	Yes	No	No	No
3861	1.6	16.79	6.4	2.7	0.4	3	4.66	14.7	316	Female	71	Non-Hispanic Black	3	2	109	70	10.7	2.81	6.21	Yes	0	2	45.4	16	20	55.69	11.44	2.461	1.53812	1	594.8	Yes	Yes	No	No
3865	1.01	7.67	9.4	2.3	0.6	6.1	4.28	13.3	174	Female	45	Non-Hispanic White	3	1	141	94	5.1	2.81	4.68	Yes	1	2	31.8	21	23	64.53	4.83	1.716	1.69901	1	279.6	No	No	No	No
3866	1.76	11.81	5.5	1.9	0.4	3	4.94	14.9	164	Female	80	Other Hispanic	1	2	167	75	5.6	2.81	6.49	No	1	1	28.5	16	17	62.76	4.55	2.258	1.28295	1	232	No	No	No	No
3868	1.03	4.33	10.1	2.5	1.3	5.8	5.01	15.1	222	Male	61	Non-Hispanic White	5	2	127	83	5.6	2.81	4.5	Yes	1	2	36.1	27	24	79.56	5.33	2.213	2.14854	1	458	No	No	No	No
3870	0.8	5.84	7.8	1.6	0.6	5.5	4.99	15.5	296	Male	51	Non-Hispanic White	5	1	103	70	5.1	2.948	4.37	Yes	0	2	25.2	36	28	91.05	4.88	1.423	1.77875	1	303.3	No	No	No	No
3871	1.55	3.55	6	2	0.8	3	4.56	15	193	Male	23	Other Hispanic	4	3	127	72	5.4	2.81	4.32	Yes	0	2	19	16	18	80.44	4.83	1.75	1.12903	1	297.4	No	No	No	No
3872	1.34	26.96	5.2	1.8	0.4	2.8	4.63	14	125	Female	80	Non-Hispanic White	2	2	163	87	6.4	3.672	5.66	Yes	1	1	24.9	12	18	63.65	6.66	1.603	1.19627	1	303.3	No	Yes	No	No
3873	1.16	29.66	12.8	5.4	1.3	5.8	4.6	13.9	343	Female	80	Non-Hispanic White	5	1	154	87	6.6	2.81	3.36	Yes	1	1	30.2	11	19	74.26	5.22	1.637	1.41121	1	237.9	No	No	No	No
3874	0.98	2.87	8.7	2.5	0.7	5.3	4.59	14.1	215	Male	39	Non-Hispanic Asian	5	1	110	65	5.4	2.81	4.09	Yes	0	2	24.2	14	23	91.94	5.16	3.782	3.85918	1	398.5	No	No	No	No
3876	0.8	18.14	6.2	2.8	0.5	2.7	4	12.6	327	Female	42	Non-Hispanic Black	4	3	133	98	6.8	2.81	4.65	Yes	1	2	46.1	13	14	76.02	4.55	4.268	5.335	1	404.5	Yes	No	No	No
[truncated: 5,068 more rows]
